# Supplementary material for: Classification models for clear cell renal carcinoma stage progression, based on tumor RNAseq expression trained supervised machine learning algorithms
Source: BMC Proc. 2014 Oct 13;8(Suppl 6):S2. doi: 10.1186/1753-6561-8-S6-S2 (PMC4202178; doi:10.1186/1753-6561-8-S6-S2)
Supplement: Additional file 2 — Training dataset. This file consists of Training dataset used in this study. The file is in a Comma Separated Value (CSV) format with 20,534 gene's expression in RPKM in column and 380 patients as rows. The file is in CSV format. [file 1753-6561-8-S6-S2-S2.csv]

Patient_id	?|100130426	?|100133144	?|100134869	?|10357	?|10431	?|136542	?|155060	?|26823	?|280660	?|317712	?|340602	?|388795	?|390284	?|391343	?|391714	?|404770	?|441362	?|442388	?|553137	?|57714	?|645851	?|652919	?|653553	?|728045	?|728603	?|728788	?|729884	?|8225	?|90288	A1BG|1	A1CF|29974	A2BP1|54715	A2LD1|87769	A2ML1|144568	A2M|2	A4GALT|53947	A4GNT|51146	AAA1|404744	AAAS|8086	AACSL|729522	AACS|65985	AADACL2|344752	AADACL3|126767	AADACL4|343066	AADAC|13	AADAT|51166	AAGAB|79719	AAK1|22848	AAMP|14
TCGA-A3-3306-01A	0.033081	0.782108	0.389498	2.86492	20.704185	0	2.158025	0.248106	0	0	0.034804	0.010222	0.163105	0	0	0	0	0	29.291031	5.902804	0.935124	0.267909	9.529346	0	0.043306	0.190098	0.075826	14.473647	0.815169	0.249158	2.413073	0	6.982283	0.18219	127.820042	21.404134	0.800215	0.016281	15.217892	1.245283	3.145972	0	0	0.008569	0.05477	3.382201	10.127429	15.961617	43.519414
TCGA-A3-3311-01A	0.043901	0.830348	0.265942	3.051011	20.298954	0	1.586261	0.175606	0	0	0.055426	0.015073	0.036076	0.002274	0.050922	0	0.007385	0	6.388731	9.635502	1.296157	0.290898	21.296688	0	0.02235	0.435754	0	22.931857	1.505724	0.316587	6.045262	0.008925	3.253269	0.220402	200.396971	19.759289	1.136132	0.014404	15.298818	0.264842	5.966766	0	0.001515	0.011373	0.179983	2.259753	8.745337	21.940637	30.870235
TCGA-A3-3313-01A	0	1.089573	0.482839	2.332576	25.7955	0	1.42215	0.471596	0	0	0.008629	0.008448	0.134795	0.004248	0.027747	0.007262	0	0.011476	3.326752	6.315629	2.3442	0.367336	13.818415	0	0.017895	0.578423	0	20.544308	0.226274	0.221245	0.568305	0.059745	6.736477	1.064726	85.613318	5.984898	0.135413	0.013455	12.700716	0.275096	8.064406	0	0	0	0.126092	2.310866	11.569052	18.06604	32.695804
TCGA-A3-3319-01A	0.039219	0.962557	0.331271	2.004368	16.502338	0	2.319523	0.294143	0	0	0.011003	0.012119	0.112799	0.026405	0.015164	0	0.003299	0	2.410634	12.090169	1.619849	0.271101	35.628663	0.013999	0	0.232201	0.002497	11.200612	1.047579	1.013967	3.246231	0.36542	2.93569	0.352648	75.644274	16.985133	0.036141	0.386041	21.335199	0.461834	14.753027	0.003826	0	0	0.043289	3.229479	8.036085	17.700794	35.9883
TCGA-A3-3322-01A	0	1.820554	0.618652	2.485755	11.80266	0	7.257389	0.690568	0	0	0.008073	0.013831	0.070934	0	0.011125	0	0	0.024156	10.449059	8.182779	2.846799	0.284812	22.534389	0	0	0.731536	0	18.856807	0.371657	0.571766	5.408543	0.0039	35.48396	0.534699	178.475181	18.495497	0.768944	0.009441	13.87929	1.319219	4.453968	0	0.001986	0	0.104353	1.939066	5.659411	16.681882	32.042203
TCGA-A3-3323-01A	0	1.798743	0.653501	1.957758	9.433829	0	5.53853	0.448794	0	0	0.041971	0.006164	0.098346	0.006198	0.080976	0.010597	0	0.008373	9.042738	14.955604	2.678254	0.298602	12.367399	0	0	0.541848	0.00381	19.282496	1.81973	0.648877	2.480265	0.062851	2.274832	0.522365	411.961966	15.481646	2.026492	0.02945	13.883764	0.44185	4.052107	0	0	0.010334	0.04246	1.670641	5.089175	20.711902	23.716586
TCGA-A3-3324-01A	0.028963	1.281471	0.203868	2.499019	16.102938	0	3.695334	0.38014	0	0	0.003047	0.0179	0.232054	0	0.008399	0	0	0	6.639803	7.107925	1.773903	0.261216	20.656357	0	0.018958	0.174001	0	18.869617	1.152273	1.339035	5.599219	0.002944	2.721615	0.32879	222.868568	17.02306	1.037567	0	10.853016	1.0127	5.961504	0	0.0015	0.003751	0.082205	1.296571	8.049867	16.913616	34.309217
TCGA-A3-3325-01A	0	0.927646	0.278972	4.418844	14.509809	0	3.012554	0.22888	0	0	0.045867	0.022453	0.188083	0	0.012642	0	0	0	7.01785	3.30446	2.074494	0.101641	20.448328	0	0.038048	1.002098	0.008327	26.343755	0.787264	0.698635	2.261509	0.002216	2.486013	0.320954	270.375616	8.578989	0.954144	0	16.678018	2.783596	4.855992	0	0	0.011293	0.092803	2.388141	7.483809	11.238445	44.027391
TCGA-A3-3329-01A	0.026259	0.718397	0.161313	2.425782	20.910251	0	2.754151	0.275725	0	0	0.027627	0.013524	0.129473	0	0.038073	0	0	0	6.434428	5.068277	1.03922	0.225555	24.324137	0	0.022917	0.672189	0	28.833671	0.691536	0.353482	4.595203	0.010677	3.576914	0.277439	251.686488	17.202834	0.139141	0	17.287745	0.228116	3.256411	0	0	0	0.06832	2.457263	8.080292	10.490275	43.625011
TCGA-A3-3331-01A	0.028143	1.539863	0.388991	2.672014	9.099677	0	2.39778	0.316611	0	0	0	0.017393	0.017345	0.006559	0.012241	0	0	0.005907	12.492293	9.376844	2.612056	0.402317	15.520879	0	0	1.374658	0.005376	26.161913	0.685558	0.394624	3.749476	0.002861	2.201554	0.496623	314.52498	25.196366	0.72292	0	12.201688	0.598977	7.278223	0	0.001457	0	0.106504	1.893871	6.693411	19.837657	36.98227
TCGA-A3-3349-01A	0.019457	0.874027	0.283875	3.307723	15.387125	0	4.007565	0.262672	0	0	0.04913	0.016033	0.143901	0.006046	0	0	0	0	8.588228	4.556202	1.045027	0.16474	19.898428	0.020836	0.00849	0.548887	0.003717	26.611326	2.137439	1.057016	2.606958	0.001978	2.887877	0.282113	496.072747	29.717082	0.887538	0	15.983153	0.40566	6.289234	0	0	0	0.119653	1.299987	6.555389	13.723311	44.479665
TCGA-A3-3358-01A	0.062847	0.80661	0.241296	2.849079	19.235108	0	1.702379	0.204254	0.027264	0	0.039673	0.021578	0.10329	0.00651	0.024299	0	0.021143	0.008793	10.51004	7.229807	1.687734	0.190224	42.870793	0	0.013712	0.481535	0.016006	16.699807	0.827533	0.516997	7.624817	0.017035	5.59272	0.372029	218.754507	13.812659	1.471998	0	14.634052	1.094944	5.195756	0	0.002169	0.005427	0.237836	0.9479	7.332599	14.838005	37.996185
TCGA-A3-3362-01A	0	1.140749	0.220154	2.691559	18.894454	0	3.026084	0.298941	0	0	0.017657	0.017287	0.232726	0.035853	0	0.011145	0	0	9.775422	6.778681	2.243567	0.329495	25.475286	0	0.077811	0.350695	0.008014	26.473809	0.757657	0.598401	6.707778	0.040514	9.866619	0.398484	327.758753	27.405452	0.449464	0.061948	15.483687	0.519381	6.813846	0	0.004345	0.021738	0.049618	1.563187	8.7564	18.487779	44.964168
TCGA-A3-3365-01A	0	0.612451	0.179668	3.883827	21.144105	0	2.204012	0.285162	0	0	0.012308	0.015063	0.32446	0.009088	0.025443	0.015538	0.118075	0	8.424951	2.469825	1.336597	0.200975	12.277437	0.03132	0.019144	0.611161	0.055866	20.781862	0.258574	0.482754	1.304386	0.005946	8.014786	0.29257	359.846644	15.56908	0.235828	0.014394	12.537536	0.182085	4.441846	0.00856	0.012115	0	0.200611	3.339415	11.891252	14.087068	27.214493
TCGA-A3-3367-01A	0	1.311143	0.511178	3.166915	13.855728	0	2.877188	0.319761	0	0	0.047216	0.023114	0.248935	0	0.013014	0	0	0	16.334837	9.925849	1.850082	0.22303	14.609972	0	0.044063	0.410287	0.017145	12.278525	1.177648	0.2661	6.619437	0.020527	2.703325	0.242123	212.278602	15.343701	0.155086	0.011044	14.635166	1.500969	4.50278	0	0.002324	0	0.026537	0.985087	6.962347	12.607194	37.385687
TCGA-A3-3370-01A	0.023372	1.594528	0.373886	2.106527	12.59756	0	3.154435	0.420688	0.007604	0	0.024589	0.028888	0.216063	0.021787	0.044052	0.006208	0.002949	0.004905	17.283264	14.050462	3.292312	0.335538	12.964403	0	0	0.225875	0.004464	21.660453	0.540746	0.850188	8.389468	0.009502	2.642936	0.534571	300.320269	17.915222	0.53843	0.005751	13.018528	1.14373	7.072971	0	0	0.003027	0.035931	1.264512	6.314334	21.880456	40.940403
TCGA-A3-3374-01A	0	0.564582	0.251464	1.458021	16.733052	0	1.337939	0.318925	0	0	0.006171	0.078539	0.415709	0	0.017008	0	0.0074	0.006155	0.555387	3.038775	1.063878	0.304077	26.866687	0	0.015996	0.176184	11.570258	21.048319	0.060681	0.93522	0	0.004471	2.006758	0.255455	162.005231	7.054939	0	0.014433	16.988418	0.014861	4.553595	0	0	0	0.783806	0.982511	14.187757	16.774136	21.925052
TCGA-A3-3378-01A	0	1.616621	0.530514	2.554019	14.224394	0	3.498879	0.50325	0	0	0.009413	0.02611	0.202178	0	0.012972	0	0.003762	0	4.468669	13.787503	3.062941	0.53793	9.357129	0.015968	0.006507	0.553066	0.011393	17.018514	0.608654	0.415777	0.684737	0.016672	4.593935	0.445805	130.822557	16.024318	0.460316	0.014677	13.624034	0.477113	4.398465	0	0.003088	0.003863	0.045848	2.354252	9.02151	26.91231	27.068538
TCGA-A3-3380-01A	0	0.774098	0.279615	3.091751	14.031423	0	5.095444	0.35343	0	0	0	0.017651	0.211223	0	0.006211	0	0.032428	0	19.268556	2.391092	1.776126	0.08148	16.744684	0	0.009347	0.514738	0	20.423937	0.419037	0.85128	1.12126	0.010886	13.707703	0.320202	343.781439	24.297039	0.029608	0.010542	12.763537	1.178479	5.461042	0	0.004436	0.055488	0.481297	1.105307	6.523997	12.928157	37.589906
TCGA-A3-3382-01A	0.033972	1.296568	0.482601	2.789567	12.490711	0	6.14225	0.586021	0.005527	0	0.089354	0.019246	0.230313	0	0.009851	0	0	0	11.80075	10.360757	2.464829	0.639883	16.734656	0	0	1.384291	0	34.049844	2.214255	0.647847	0.590635	0.010359	2.428344	0.454385	279.941844	12.749192	0.183922	0.00836	15.049158	0.828787	6.312622	0	0.001759	0	0.112492	2.377702	5.872874	21.058562	43.507502
TCGA-A3-3387-01A	0	0.868203	0.282808	4.238323	22.242714	0	3.56013	0.439702	0	0	0.066425	0.030194	0.250149	0	0	0	0	0	12.458835	8.189226	1.253567	0.370763	31.994435	0.024147	0	0.482966	0.025842	17.379015	1.051903	0.625131	4.610608	0.004584	2.578872	0.268647	328.018844	13.899674	1.064925	0.022195	13.231273	0.195882	5.790132	0.013199	0	0.011682	0.170665	1.007258	12.052395	16.23984	39.99092
TCGA-AK-3425-01A	0	1.214104	0.453183	1.720921	15.908517	0	2.232762	0.362153	0	0	0.022579	0.013816	0.165333	0.004168	0	0.014251	0	0	8.271185	5.291941	1.238586	0.388426	76.7016	0	0	0.378382	0.061489	15.342696	0.726643	0.245039	5.72854	0	12.961709	0.419108	326.817096	33.52699	0.580935	0.013203	10.908495	0.334022	7.7412	0	0	0	0.133244	0.965892	6.317103	14.142921	45.730361
TCGA-AK-3427-01A	0	0.470832	0.431632	3.043452	32.509758	0	0.768157	0.084316	0.007315	0	0.004731	0.016212	0.332579	0	0.02608	0.011945	0.068079	0	5.225531	0.519226	0.381352	0.063457	10.329359	0	0	0.070476	0.025769	16.1471	0.262224	7.872889	0.016996	0	2.492048	0.138994	27.384082	6.720114	0.0259	0.033198	10.409717	0.003255	2.979443	0	0.009313	0	0.196768	12.273351	13.984656	4.722423	24.415332
TCGA-AK-3434-01A	0	0.634215	0.318421	2.860949	18.091131	0	2.00971	0.21125	0	0	0.098779	0.002418	0.34719	0	0	0	0	0	6.250558	3.442234	0.718802	0.069125	36.14494	0	0	0.760246	0.125537	29.680354	0.441524	0.842565	1.543619	0	3.280191	0.179397	456.669562	30.658831	0.627268	0	11.549567	0.312651	3.887156	0	0	0	0.122137	1.410059	4.77495	9.856454	47.072752
TCGA-AK-3450-01A	0.052634	0.651827	0.377223	3.005113	27.390858	0	0.715331	0.223695	0	0	0.114443	0	0.108131	0	0	0	0	0	18.708789	6.663389	1.074564	0.167923	46.970122	0	0.003828	0.779067	0	26.442592	2.052757	0.885643	5.371172	0.003567	2.423658	0.211001	318.026572	25.999292	0.137425	0	12.678387	0.238778	8.58347	0	0	0	0.008299	1.594475	10.407451	19.838925	70.036029
TCGA-AK-3454-01A4	0	1.480775	0.1551	2.195154	15.440447	0	5.347096	0.481199	0	0	0.105003	0.124832	0.087872	0.022152	0.320419	0.037872	0	0.014962	3.985086	1.536906	3.207498	0.113719	58.782317	0	0	0.726214	0.136169	16.467251	0.227966	1.188108	0.606235	0.014492	2.839873	0.873375	206.008743	23.632209	0	0.035085	15.725116	1.36759	3.054055	0.010432	0	0.055402	0.725037	1.056917	4.382165	10.804741	22.2678
TCGA-AK-3454-01A6	0	1.308527	0.52852	3.55054	16.803233	0	2.04709	0.063862	0	0	0.031354	0.002193	0.131196	0.016537	0	0	0	0	7.910715	4.507652	1.524417	0.394424	56.875302	0	0	0.333617	0	12.025155	0.720761	0.218323	5.02042	0	14.730589	0.289506	334.296751	23.515498	0.68167	0	9.691021	0.305121	5.939551	0	0	0	0.040279	1.069763	6.780737	14.273882	40.379254
TCGA-AK-3458-01A	0	1.588103	0.308221	2.483009	16.678161	0	3.442406	0.494573	0	0	0.012066	0.017719	0.141362	0.017818	0.08314	0.015231	0.043405	0	16.665457	1.651559	3.430974	0.080917	14.614489	0	0	0.329514	0.038335	15.841518	0.415272	2.044576	0.688102	0.043713	3.73959	0.783071	72.480113	12.089495	0.138708	0	11.450229	0.917388	2.914119	0.041957	0	0.044563	0.081376	1.115121	5.542536	6.754168	32.351132
TCGA-AK-3461-01A	0.084141	1.193582	0.360742	2.563931	15.000047	0	4.285296	0.268201	0.006844	0	0.022131	0.043335	0.388932	0.003268	0.085397	0	0.005308	0.017659	9.019231	4.68735	2.239755	0.312323	28.405339	0	0.009179	1.197803	0.06027	15.520521	0.265109	0.846107	1.252183	0.066282	6.075274	0.546154	324.458726	32.273146	0.397379	0.020705	13.370611	0.176643	5.013521	0.012313	0.004357	0.027246	0.07463	1.401377	8.32471	18.412654	42.07585
TCGA-AK-3465-01A	0.044236	0.911376	0.334017	2.142519	20.849111	0	2.173625	0.331769	0	0	0.009308	0.013669	0.299895	0.010309	0	0	0	0	1.653442	1.675531	1.010785	0.686647	20.20361	0	0	1.432767	0.28306	16.667571	0.054086	0.251655	0.217348	0.013489	2.607758	0.288374	85.069366	4.141731	0.015286	0.032657	12.636785	0.064046	7.887065	0.006474	0.00229	0	0.057545	1.124289	27.541845	13.760608	20.98259
TCGA-AS-3777-01A	0	0.315991	0.175612	1.120343	34.203525	0	0.347839	0.046779	0.067644	0	0.017499	0.004283	0.230645	0.012921	0.012058	0	0.041967	0	0.770203	3.784216	0.284059	0.053574	21.974598	0	0.018145	0.217224	0.448752	23.729053	0.37544	63.626131	8.596535	0.014793	2.745155	0.130861	274.637485	0.952291	0.009579	0.081859	12.870308	0.00301	4.441192	0	0.004306	0	44.763518	4.427443	9.77394	7.272904	21.669348
TCGA-B0-4823-01A	0	0.285798	0.13783	3.898554	19.754167	0	0.547972	0.019232	0	0	0	0	0.094821	0	0	0	0	0	6.376843	4.54924	0.410746	0.201373	17.546406	0	0.022378	0.026791	0.004898	14.651044	0.28458	0.332843	2.209655	0	2.446611	0.077816	487.666644	22.947183	0.005907	0	12.914323	0.129939	8.285026	0.01501	0	0	0.278985	1.100997	7.977961	11.69918	40.758465
TCGA-B0-4833-01A	0	1.370215	0.128795	2.320099	17.892462	0	5.08471	0.56608	0	0	0.079409	0.006479	0.387648	0.024431	0.045598	0	0.007935	0	11.582522	3.545451	3.422629	0.15436	29.131102	0	0	0.57502	0	18.747106	1.502588	0.433417	1.420401	0.031966	4.738435	0.537283	195.080408	21.292456	0.210109	0.030956	12.188169	0.350603	3.393942	0	0	0.008147	0.052068	1.102062	5.676353	14.30395	37.093186
TCGA-B0-4834-01A	0	0.851033	0.684036	2.498115	23.945243	0	1.162958	0.343599	0.008281	0	0.026778	0.028838	0.094118	0	0	0	0	0	3.999824	3.84966	0.887344	0.81513	5.832664	0	0.011106	0.226035	0.029169	6.262082	0.105327	0.118282	0.00481	1.037397	1.398204	0.203109	110.661322	6.558777	0.023454	0	9.50547	0.003685	4.707737	0	0	0.006593	0.048159	3.665631	14.064519	32.937262	19.698989
TCGA-B0-4837-01A	0	0.815648	0.402086	2.948026	18.960956	0	1.87563	0.2286	0	0	0.064135	0.024151	0.173403	0	0	0	0	0.019683	7.003153	2.894986	0.983115	0.112203	33.317947	0	0	0.391951	0.013435	12.46684	1.045252	0.499719	1.71471	0.009533	4.632375	0.242445	255.193813	23.743638	0.032409	0	13.209234	0.091655	7.213636	0.013725	0.002428	0	0.404824	1.376896	6.376248	10.867024	29.869913
TCGA-B0-4838-01A	0	1.166011	0.364682	2.548649	23.147723	0	2.862138	0.39044	0	0	0.046122	0.002822	0.033773	0	0.023836	0	0	0	8.548035	7.966251	2.362285	0.342932	30.749312	0	0.047824	0.901755	0.031401	13.428548	1.051404	0.509329	4.028339	0.008355	2.174164	0.326436	237.205171	11.020708	0.454478	0.013485	14.010972	0.678351	4.974772	0	0	0	0.038883	1.345266	12.189842	22.653313	31.26482
TCGA-B0-4945-01A	0	1.093483	0.401634	2.344509	23.369232	0	2.583066	0.223452	0	0	0.012538	0.077745	0.17138	0.006172	0.023039	0.021104	0	0.008337	9.697559	4.221177	1.637613	0.314405	13.88927	0	0	0.715961	0.022764	17.347035	1.079766	0.954892	3.873631	0.010094	4.524116	0.399611	312.84131	23.229753	0.599438	0	13.933563	0.227184	4.915831	0	0.004114	0.005145	0.023489	1.686549	10.095854	19.471782	41.17801
TCGA-B0-5077-01A	0	0.867701	0.284359	3.994012	18.016201	0	2.684545	0.38189	0	0	0.02922	0.02384	0.456464	0.014384	0	0	0.01752	0	15.371937	5.792472	1.221277	0.176082	34.500741	0	0	0.544096	0.008842	13.97265	0.805427	0.285592	3.262874	0.007058	2.267829	0.377203	197.653367	14.685788	0.197286	0	10.289604	0.57637	4.226532	0.006774	0	0	0.246341	1.439414	6.584446	15.453823	35.795413
TCGA-B0-5083-01A	0	0.383166	0.280536	1.615907	17.928801	0	0.556893	0.11537	0	0	0	0.001981	0.237014	0.005975	0	0	0.009703	0	0.229989	1.992423	0.208359	0.186396	21.105762	0	0	0.10045	0.293826	14.230515	0.086807	0.60703	0.145348	0.633242	1.884075	0.090771	252.052813	5.78396	0.013289	0	13.903766	0.022272	10.438423	0	0	0	0.081863	1.147712	14.159101	13.226268	24.824098
TCGA-B0-5088-01A	0.022723	0.790492	0.29081	2.157406	19.960044	0	3.622787	0.323804	0.007393	0	0.009563	0.051493	0.140046	0.014122	0.013178	0	0.005733	0	8.485846	4.2831	1.691478	0.133837	35.891718	0	0	0.201802	0.008681	23.851614	0.337672	0.720998	1.764885	0.004619	2.036703	0.403532	282.075683	23.125056	0.973692	0	13.720687	0.161206	4.827228	0	0.009412	0.005886	0.123614	0.507521	5.392985	12.624701	46.442821
TCGA-B0-5102-01A	0	0.557769	0.16619	2.942805	24.256167	0	2.486503	0.296411	0	0	0.13365	0.013085	0.191382	0.008772	0.012279	0	0	0	11.991338	2.139721	0.897741	0.083135	28.114039	0	0.00308	0.272826	0	31.58434	0.892103	0.843695	0.421444	0.001435	3.505186	0.285562	117.336598	27.954839	0.978776	0	13.252394	2.478878	6.11704	0	0.001462	0	0.040062	2.772072	6.774282	14.422147	54.218422
TCGA-B0-5104-01A	0	1.014718	0.224012	3.033443	17.685468	0	2.115629	0.450654	0	0	0.027486	0.030946	0.096607	0	0.049242	0.006939	0.006592	0	13.310668	8.059885	2.640121	0.280499	16.086342	0	0.02565	0.484498	0.117268	16.4402	0.523365	0.475173	6.630371	0.014605	1.326074	0.443389	186.460459	34.691866	0.096298	0.012858	12.053635	0.136168	3.972757	0.003823	0.001353	0.010151	0.058701	0.980885	10.016957	15.769685	66.26235
TCGA-B0-5106-01A	0	1.286347	0.324949	2.296655	13.871192	0	3.81962	0.457031	0	0.02398	0.042741	0.023538	0	0.00789	0.029451	0.026978	0.051252	0.021316	21.347242	6.004027	2.559939	0.264826	23.301809	0	0	0.238757	0.01455	13.893422	1.289549	1.696725	0.78691	0.020646	1.786381	0.493712	359.184373	14.762117	1.146493	0.024992	11.201513	0.294092	2.760066	0.007431	0	0	0.120109	0.767543	5.982687	17.565906	35.334947
TCGA-B0-5110-01A	0.053648	0.984499	0.25175	3.017126	16.125966	0	4.319372	0.295066	0	0	0.011289	0.014736	0.066128	0.016671	0.046671	0	0	0	16.826341	8.251618	1.710303	0.478365	18.901096	0	0.007803	0.859472	0.006832	30.386452	0.625674	0.661985	7.2252	0.005453	1.752229	0.345714	432.412831	20.556609	0.679767	0	11.529245	0.258913	4.177927	0	0	0	0.029608	1.928199	7.877008	15.731807	47.388528
TCGA-B0-5119-01A	0.034109	0.449284	0.20953	3.008629	15.851861	0	1.553713	0.076744	0	0	0.035885	0.00527	0.27328	0	0	0	0.008606	0	8.587183	8.428824	0.779376	0.267862	23.559055	0	0.007442	0.222732	0.003258	24.854608	0.612727	0.158512	5.188793	0.003467	22.00854	0.205102	500.763031	31.541377	0.333959	0	13.722567	1.397554	7.299465	0	0.001766	0.008836	0.020169	2.663073	7.589814	14.671388	51.19424
TCGA-B0-5120-01A	0	0.993705	0.280806	2.420583	13.782173	0	1.682621	0.236868	0	0	0.045469	0.010273	0.163913	0	0.028921	0	0	0	10.559436	5.781893	0.994574	0.256998	20.844098	0	0.04352	0.21709	0	32.57741	0.634728	0.745849	0.841847	0.003379	1.586003	0.214853	355.046571	18.858152	0.072759	0	10.66374	1.566719	5.185901	0	0.001721	0	0.086494	2.310774	5.462932	14.594642	28.887256
TCGA-B0-5121-01A	0	0.403328	0.144179	2.760739	19.232579	0	0.852126	0.23658	0	0	0.109043	0.016246	0.277729	0	0.006534	0	0	0	4.016247	2.927958	0.849222	0.246064	28.543608	0	0	0.329576	0	11.125158	0.635742	0.41523	1.498784	0.00229	1.520074	0.151948	433.949325	20.215548	0.513885	0	9.054628	0.424084	2.219365	0	0	0	0.06395	0.7592	4.596414	10.318349	32.000867
TCGA-B0-5399-01A	0	1.037214	0.421095	2.828436	18.019431	0	1.847297	0.246774	0	0	0.027694	0.04067	0.378536	0.020449	0.050887	0	0.022139	0.009207	0.568465	6.173932	2.170245	0.201872	17.570496	0	0.071789	1.203222	0	26.509796	1.056301	0.622189	4.157724	0.008918	2.452353	0.281064	282.292314	19.752614	1.076387	0.010796	14.72511	0.654235	6.493466	0	0.004543	0.039776	0.062259	1.887922	5.993534	11.33107	52.113435
TCGA-B0-5691-01A	0.03809	0.463134	0.224239	3.763001	16.152325	0	1.038903	0.171405	0	0	0	0.007847	0.328655	0.017754	0	0	0.019222	0	16.091211	13.719833	0.717815	0.500107	20.516994	0	0	0.636751	0.014551	16.911629	0.551699	0.421174	5.168238	0.034845	5.396418	0.141279	630.195833	16.061172	0.193052	0.20621	10.089344	1.09193	7.429045	0	0	0.039468	8.099185	1.342118	8.470336	21.573202	38.107609
TCGA-B0-5693-01A	0.027962	0.708304	0.229027	4.215373	19.449405	0	1.171505	0.209713	0	0	0.011767	0.00288	0.137866	0	0.024325	0	0	0	0.766445	5.184776	0.843116	0.305368	28.296458	0	0.024403	0.219112	0.005341	23.147049	0.936237	0.206122	3.725304	0.005684	2.569139	0.191712	420.669046	22.655386	0.006442	0	13.625304	0.291485	4.096641	0	0.008687	0	0.264543	1.695918	7.580381	13.888503	46.669048
TCGA-B0-5695-01A	0.022388	0.294893	0.189101	3.561737	19.534626	0	1.80983	0.033581	0	0	0	0.004612	0.137978	0.006957	0.012984	0	0	0	10.945339	4.527004	0.664492	0.249987	48.355764	0	0	0.2573	0	22.555202	0.547458	0.24396	3.862651	0.011378	3.531385	0.140912	572.819714	29.18614	0.309457	0.044073	15.359177	1.089095	5.247953	0	0	0	0.121788	2.13374	7.089797	12.584452	55.481212
TCGA-B0-5697-01A	0	0.466842	0.203699	3.949874	29.944401	0	0.836207	0.125656	0	0	0.035254	0.008629	0.361404	0.026031	0	0	0	0	8.210633	9.722455	0.592006	0.318657	31.576986	0	0	0.284456	0.016001	14.309744	1.24486	0.342322	0.997335	0.004257	3.740796	0.108279	276.368121	11.688402	0.18334	0	12.207966	0.406309	6.805017	0	0	0	0.079254	1.540371	15.967469	18.075968	40.039845
TCGA-B0-5699-01A	0.02405	0.422394	0.270861	3.45599	18.071577	0	0.980578	0.16234	0	0	0.010121	0.012386	0.088935	0	0.027896	0	0.018205	0	13.995657	11.115962	0.849816	0.221336	38.812337	0	0.010495	0.414614	0.009188	21.32926	0.655979	0.350723	8.094552	0.002445	8.290439	0.191926	255.685181	27.243689	0.48758	0.011837	15.724106	0.341245	6.153681	0	0	0.00623	0.045507	0.532535	6.999659	16.017481	57.214331
TCGA-B0-5703-01A	0.053121	0.412658	0.163163	2.658074	13.211547	0	0.989574	0.079682	0	0	0.011178	0.002736	0.065479	0	0.030808	0	0	0	8.515861	3.38366	0.362894	0.179255	71.733119	0	0	0.360763	0	18.589045	0.229825	0.404357	2.474537	0.005399	8.780339	0.137325	159.174766	34.33005	0.177451	0.026144	15.187157	0.13844	5.315886	0	0.005501	0	0.131926	1.575141	5.702166	8.45456	37.210647
TCGA-B0-5705-01A	0	0.492153	0.135627	3.059281	17.19394	0	0.673574	0.033117	0	0	0.009291	0.004548	0.163285	0	0.025609	0.023458	0.005571	0	14.986244	9.186612	0.66571	0.325097	31.13749	0	0.019268	0.265277	0	23.932043	1.769183	0.360881	11.369377	0.004488	2.255518	0.143928	354.368929	23.33127	0.239057	0	12.659187	0.172614	4.820186	0.006462	0	0	0.172325	2.031981	7.139629	15.869542	54.899946
TCGA-B0-5710-01A	0	0.30118	0.179831	4.195055	16.724899	0	1.147332	0.1216	0	0	0.068231	0.00835	0.266466	0	0.015672	0	0	0	4.044603	6.26317	0.598356	0.245369	28.734505	0	0.005896	0.691711	0.030969	11.465719	1.443571	0.324775	1.853674	0.002747	5.443062	0.188306	702.278909	20.843531	0.39842	0	12.85434	0.144757	3.358054	0	0	0	0.031957	0.728411	7.806824	14.418811	33.197838
TCGA-B2-3924-01A	0	0.508465	0.185868	3.204064	17.781075	0	1.708189	0.092984	0	0	0	0.009122	0.261977	0	0.010272	0	0	0	0.72968	10.647609	0.525693	0.210809	19.269834	0	0.023186	0.314584	0	22.291121	0.476415	0.473988	5.723382	0.016202	9.968725	0.213003	294.663765	17.925717	0.093847	0	12.464771	0.617995	4.262964	0	0	0.009176	0.020945	1.595968	9.274953	14.306595	42.278831
TCGA-B2-4098-01A	0.022131	1.293117	0.521144	2.39932	22.621938	0	3.665274	0.365159	0	0	0.023284	0.022796	0.163675	0	0.012835	0	0	0	8.430129	6.928569	1.574409	0.24712	30.263868	0	0	0.208104	0.008454	8.74314	0.886704	0.808602	0.008364	0.004499	4.543135	0.29103	67.22104	13.182061	0.361991	0.010892	14.127278	0.105738	6.313916	0	0	0	0.031407	1.836559	15.322222	28.363283	27.570816
TCGA-B2-4099-01A	0	0.467423	0.205082	4.018506	23.790553	0	2.048122	0.204859	0	0	0.015327	0.007503	0.224458	0	0	0	0	0	9.286955	2.592899	0.652017	0.131833	35.275803	0	0.043703	0.703954	0.006957	26.343974	1.418091	0.714942	2.260872	0.011105	4.206186	0.178064	177.046191	22.905485	0.109073	0	18.172647	0.324285	3.494444	0	0	0.018869	0.025842	1.812687	9.631973	6.284765	51.758743
TCGA-B2-4102-01A	0	1.83969	0.439835	2.547893	15.127292	0.01517	3.138404	0.340433	0.005274	0	0.071633	0.025047	0.17984	0.017631	0.009402	0	0	0	18.980594	14.518469	2.520393	0.399831	16.787026	0	0.045981	0.567409	0.012386	23.876482	2.274844	0.865084	7.836464	0.009887	3.275814	0.442764	280.964052	17.642861	1.77024	0	12.845245	0.528097	5.314201	0.009489	0.001679	0	0.042177	1.470152	8.674108	21.809351	42.295769
TCGA-B2-5635-01A	0.026354	0.836711	0.256336	2.350024	15.474938	0	1.693298	0.276722	0	0	0.022182	0.010858	0.097456	0	0.007642	0	0.00665	0	6.641587	14.547939	1.105062	0.323387	27.742348	0	0.023	0.440569	0	10.90825	1.665691	0.540588	2.12164	0.005358	8.500504	0.201427	270.184644	18.041086	1.906452	0	11.237575	0.335781	4.688546	0	0	0	0.187002	0.791605	7.013237	17.982136	41.663446
TCGA-B2-5636-01A	0.02502	0.777453	0.204934	4.044796	12.40883	0	1.378929	0.168887	0	0	0.015794	0.005154	0.092522	0.042761	0.007255	0	0	0	4.563806	13.837058	0.447939	0.604822	19.157298	0.026793	0.016377	0.182991	0	14.141056	0.428287	1.339187	0.009457	0.005086	1.535263	0.188418	524.099249	16.737751	0.662876	0.012314	11.004041	0.072451	8.25435	0	0.005182	0.012963	0.059179	2.138973	7.788102	23.2181	39.952173
TCGA-B2-5641-01A	0	0.435445	0.174339	2.153508	13.910787	0	0.803702	0.036488	0	0	0.015356	0.005011	0.239876	0	0.021162	0	0	0	4.097643	27.341049	0.458423	0.399979	25.99741	0	0.005307	0.114371	0	11.607507	1.002095	0.545751	5.801379	0.012363	3.751129	0.158579	334.646582	9.868684	0.112082	0.023944	12.417131	0.130312	4.512169	0	0	0	0.086303	1.821978	8.258013	23.981921	29.017514
TCGA-B4-5378-01A	0	0.950111	0.321337	3.161802	14.312951	0	2.006905	0.087182	0	0	0.039135	0.007184	0.143284	0.036121	0.026966	0	0	0	6.426594	9.322957	0.788625	0.522054	11.427299	0	0.02029	0.194323	0	22.317832	0.319241	1.091604	0.118622	0	1.321982	0.219497	517.06754	9.892562	0.05356	0	11.296928	0.01683	6.371249	0	0.004815	0	0.010998	1.803973	6.74974	16.140036	40.017214
TCGA-B4-5835-01A	0	0.348821	0.186601	2.676143	39.352931	0	0.446994	0.045564	0	0	0	0.004172	0.199692	0	0	0	0	0	4.54492	6.096615	0.629688	0.146609	169.842739	0	0	0.34911	0	20.464915	0.087613	0.24988	0.968205	0.008233	4.710143	0.132014	92.633762	8.496106	0.027992	0	17.959852	0.161258	6.667563	0	0	0	0.536449	1.961265	17.11305	10.817105	60.609901
TCGA-B4-5836-01A	0	0.490224	0.170014	3.850725	20.855337	0	0.646776	0.129154	0.008004	0	0.020706	0.002534	0.060647	0.0344	0	0	0	0	6.62876	7.615897	0.50997	0.295831	23.525361	0	0	0.30844	0.009398	13.876289	0.800565	0.331155	8.214738	0	3.888402	0.141018	405.158053	17.209901	0.20403	0	13.569135	0.406045	6.629208	0	0	0	0.034912	1.458914	10.208861	21.603408	43.719663
TCGA-B4-5843-01A	0.055325	0.738099	0.219497	2.111758	21.462278	0	1.252313	0.145229	0	0	0.011641	0	0.068196	0	0.024065	0	0	0	10.128324	7.104663	0.690736	0.213847	22.187645	0	0	0.231219	0	9.13955	1.727559	0.155154	2.770624	0	3.44812	0.15235	344.228071	11.147954	0.223051	0	11.776538	0.344439	7.457907	0	0	0	0.026171	1.368852	8.385964	23.275444	46.773089
TCGA-B8-4146-01B	0	0.45841	0.465388	1.593529	22.186271	0	0.414043	0	0	0	0	0	0.031566	0	0.014852	0	0	0	13.541092	5.664948	0.663575	0.465067	3.702152	0	0	1.351188	0	2.606673	0.236038	0.131322	10.554761	0.005206	3.389525	0.046053	123.340103	3.090132	0.277284	0	3.147287	0.292908	2.368369	0	0	0	0.127197	0.867815	8.678943	19.519231	10.55301
TCGA-B8-4154-01A	0.015309	0.434324	0.184167	3.663134	20.073197	0	0.449832	0.160742	0	0	0.009664	0	0.207571	0	0	0	0	0	30.291515	2.09765	0.548147	0.082654	23.246222	0	0.00668	0.079974	0.011697	23.516079	0.881177	0.672192	3.867941	0.004668	4.559079	0.154859	198.965223	17.865882	0.395003	0	11.956406	0.398963	6.282034	0.040326	0	0.007931	0.025346	1.299896	6.485883	5.965733	35.88313
TCGA-B8-4619-01A	0	1.176632	0.508313	2.1161	22.405278	0	3.407237	0.214579	0	0	0	0.046805	0.248938	0	0.029282	0	0	0	7.190845	5.102572	0.872192	0.609211	12.958097	0	0.029376	0.184631	0.151089	12.497936	0.189946	1.728769	0	0.030792	4.628149	0.372646	104.468146	7.902987	0.019386	0	11.756447	0.004873	6.247904	0	0	0.008719	0.059709	6.526282	17.300586	29.684904	31.086723
TCGA-B8-4621-01A	0.019875	0.651151	0.325588	1.925294	22.673799	0	1.137298	0.134159	0	0	0.033457	0	0.122495	0.009264	0.028817	0	0.015045	0	6.128113	9.667339	0.880212	0.136576	32.904981	0.021284	0.008673	0.13498	0	8.623343	1.383309	0.398134	0.454475	0.1798	4.884666	0.212224	108.032806	16.532024	0.270153	0	15.617854	0.423013	12.279472	0	0.002058	0	0.023505	2.185155	14.111791	23.718304	27.573933
TCGA-B8-5159-01A	0	0.431339	0.178608	2.153758	17.076129	0	0.690439	0.118494	0	0	0.030474	0.010849	0.178517	0.004091	0.015271	0	0	0	25.506947	22.614426	0.502436	0.630067	20.457674	0	0	0.866629	0.002515	27.439855	2.008515	1.666796	15.139856	0.001338	2.110623	0.198295	274.915654	23.937118	0.084928	0	9.846169	0.655739	6.12263	0	0	0	0.040483	1.214279	8.920365	31.204587	74.357721
TCGA-B8-5545-01A	0.026644	0.287967	0.306891	3.862881	22.490228	0	0.887791	0.19983	0	0	0	0	0.262737	0	0	0	0	0	0.354097	14.358125	0.35148	0.467525	12.240308	0	0.023253	0.264462	0	20.460409	0.726722	0.717317	2.965669	0.010833	3.843285	0.134762	693.788395	21.710759	0.159593	0	11.621306	0.158162	7.043864	0	0	0	0.119736	1.990494	10.749302	32.287111	44.796501
TCGA-B8-5546-01A	0.050127	0.372465	0.2951	3.440774	43.171757	0	0.281898	0.037595	0	0	0.021095	0	0.247151	0.147975	0.014536	0.02663	0	0	2.639736	5.424742	0.472326	0.34445	22.867261	0	0.03281	0.261866	0	9.824148	0.358306	0.072296	0.132619	0.346466	15.958772	0.512701	57.135501	11.624672	0.069289	0.02467	13.676224	0.137893	15.671554	0.014671	0.005191	0	0.071136	2.731398	13.510694	15.251637	34.264578
TCGA-B8-5549-01A	0	0.254129	0.203918	2.640572	13.45474	0	0.292464	0.19917	0	0	0.009313	0.004559	0.109112	0.006877	0.051338	0	0	0	19.234526	15.485917	0.312785	0.439912	13.413236	0	0	0.092487	0	10.62827	0.29972	0.333359	5.001735	0.013496	17.81638	0.07462	420.400503	12.069968	0.336486	0.021783	9.541837	0.589548	5.76076	0	0	0	0.073279	1.474305	6.399781	19.069356	26.574368
TCGA-B8-5551-01A	0.079235	0.383582	0.155488	2.931204	18.149538	0	1.03601	0.059426	0	0	0.011115	0.005441	0.162779	0.008207	0.053612	0	0	0	0.09214	19.69746	0.497736	0.330572	22.457043	0	0	0.303549	0.025225	15.410181	0.248409	0.495204	0.364357	0.005369	4.310395	0.115775	238.290094	5.49982	0.219049	0.051995	11.123986	0.229439	7.559429	0	0	0.013684	0.331088	0.691616	11.490874	20.506234	56.225931
TCGA-B8-5553-01A	0.056236	0.332387	0.115153	2.994293	16.838761	0	0.865745	0.126531	0	0	0.011833	0	0.311931	0.017475	0.008154	0	0	0	5.427766	11.69494	0.38417	0.376078	16.982338	0	0	0.455359	0	17.306996	0.66643	0.256838	5.972512	0.005716	3.956523	0.116933	484.966712	24.437761	0.265588	0	10.054066	0.16284	5.690079	0	0.002912	0.014568	0.053204	1.012404	9.148848	21.168539	43.243983
TCGA-BP-4158-01A	0.051442	1.100379	0.206284	2.827037	14.067274	0	7.169667	0.308651	0	0	0.025257	0.040624	0.274771	0	0.029834	0	0.008653	0	1.6949	3.541881	1.631883	0.235658	21.667683	0	0.026189	0.197073	0.003275	17.338348	0.396735	0.651246	1.717429	0.005229	37.922118	0.42786	321.918281	20.707769	0.65576	0	14.362242	1.360489	4.927994	0	0	0	0.016223	1.885214	5.620812	10.719228	39.654903
TCGA-BP-4159-01A	0	0.396218	0.222781	3.095224	26.536128	0	1.45512	0.056764	0	0	0.05972	0	0.093291	0	0	0	0	0	4.595449	1.968659	0.347661	0.120732	30.291807	0	0.008257	0.118615	0.021685	14.088331	0.188636	0.86113	0.561379	0.003846	8.437129	0.121221	354.836557	23.541907	0.17872	0.009312	9.202786	0.164369	2.480055	0	0	0	0.058179	1.052873	5.393654	6.267177	32.074351
TCGA-BP-4161-01A	0	1.120304	0.304363	3.091439	16.592847	0	4.441258	0.328569	0	0	0.164611	0.032232	0.077143	0	0.036296	0	0	0.006568	7.524667	10.375384	1.990274	0.274544	24.696739	0.016755	0.034137	0.294251	0.008966	20.307922	1.062465	0.619307	4.151276	0.006361	2.131225	0.44316	240.911014	19.629635	0.144181	0	15.877303	0.387367	4.834278	0	0	0.008106	0.022204	1.873814	8.148924	23.416233	60.683499
TCGA-BP-4165-01A	0.018944	0.76141	0.203657	1.713565	23.554232	0	3.284009	0.355206	0	0	0.107628	0.007805	0.093405	0	0.021974	0	0.00478	0	15.990405	4.610443	1.651173	0.120879	64.430891	0	0	0.554212	0.028949	29.718547	0.869499	0.798428	3.433243	0	1.539768	0.317262	330.433712	35.193711	0.597917	0	15.807137	0.178283	2.532644	0	0.001962	0	0.134422	1.386089	4.309933	9.248243	38.805596
TCGA-BP-4170-01A	0.014143	0.568451	0.086883	2.159398	17.47148	0	1.666324	0.159113	0	0	0.008928	0.00437	0.191769	0	0.008203	0	0	0	1.531906	7.33725	0.726309	0.246439	28.110322	0	0	0.236435	0.010806	27.774717	0.659789	0.958727	5.377596	0.002875	8.864747	0.195529	396.689516	26.813733	0.224824	0	12.270327	0.169961	5.801944	0.00414	0.001465	0	0.00669	1.045714	8.303141	12.303692	60.124282
TCGA-BP-4176-01A	0	1.061395	0.422916	2.972015	18.715919	0	2.450512	0.255131	0	0	0.109072	0.008343	0.079868	0.010067	0.014092	0	0.004087	0	7.814664	6.511091	0.992128	0.312069	18.162004	0.05204	0.010603	0.440042	0.024753	16.146964	0.981157	0.607435	1.224474	0.009879	3.960254	0.18571	279.267766	17.189884	0.615754	0	11.985426	0.201697	4.77406	0	0	0	0.049808	1.796526	8.939818	15.992863	41.060296
TCGA-BP-4177-01A	0	0.556127	0.256025	2.339635	18.93663	0	0.913003	0.046166	0	0	0.06476	0.00317	0.379366	0	0.013387	0	0	0	0.158497	4.255176	0.406001	0.135956	18.110467	0	0.006715	0.08843	0	14.763813	0.674455	1.245346	0.063977	0.015642	3.198582	0.178151	357.204597	28.37178	0.056723	0.068162	10.43506	0.02228	6.485853	0.009008	0.001594	0.019932	0.014559	0.989629	9.928559	13.723196	47.33357
TCGA-BP-4326-01A	0	0.832165	0.136456	1.515889	10.285078	0	5.04206	0.27016	0	0	0	0.020778	0	0.008955	0.008356	0	0.003636	0	2.463018	4.492507	2.124746	0.258132	23.067299	0	0.006287	0.248395	0.04954	19.216144	0.238508	0.360203	2.929815	0.005858	3.212449	0.383815	237.755245	23.919611	0.029875	0	14.51997	0.285799	5.599739	0	0.002984	0.003733	0.13291	0.78512	5.53385	12.372852	26.234798
TCGA-BP-4338-01A	0.036477	0.361391	0.052908	1.903245	21.157111	0.011378	0.729949	0.063835	0.015824	0	0.023026	0.011272	0.164864	0	0.007052	0	0	0	3.041995	2.40275	0.452555	0.164121	82.525692	0	0.005306	0.069872	0.004645	16.055454	0.638126	0.397497	1.822143	0.003708	2.999987	0.142131	80.634491	11.349266	0.154066	3.213525	18.128338	0.274628	13.102927	0	0	0	0.109284	0.641478	7.668288	10.632754	67.773411
TCGA-BP-4340-01A	0.05212	1.751554	0.623679	2.758445	19.781491	0	1.663397	0.371357	0	0	0.095962	0.021474	0.240919	0.01822	0.007557	0	0	0.010939	14.243116	6.718627	14.892939	0.346957	23.21859	0	0.011372	0.449263	0.004978	14.959582	0.997568	0.258923	11.691374	0.010595	2.850696	0.57117	160.541349	29.863928	0.351216	0.012826	15.697222	0.211293	6.512821	0	0.005397	0	0.027737	2.930349	10.547164	25.973011	65.636468
TCGA-BP-4344-01A	0	1.109643	0.391546	2.910528	14.31152	0	3.269996	0.130374	0	0	0.029262	0.026858	0.192843	0	0.020163	0.009235	0	0	7.993301	3.792052	1.556052	0.319954	16.120607	0	0.037927	0.326919	0	22.9584	0.297557	0.863558	0.450045	0.005301	1.686521	0.314563	419.913469	23.193901	0.344404	0	12.936775	0.244129	4.497792	0	0	0	0.024669	1.365582	6.540092	12.151923	41.760194
TCGA-BP-4353-01A	0.05198	0.632026	0.292707	3.701393	17.211725	0	1.432379	0.233912	0	0	0.065626	0.024986	0.149502	0	0	0	0.004372	0	4.467262	3.922975	0.914278	0.376322	15.084942	0	0.007561	0.841802	0.019858	17.807299	0.423703	0.32209	1.244254	0	9.885925	0.17722	400.303606	15.839295	0.175635	0	9.568783	0.208217	3.873511	0	0	0	0.053276	1.778174	8.014702	14.982056	29.572303
TCGA-BP-4756-01A	0	1.085664	0.379153	1.605951	24.726176	0	1.741051	0.42217	0.033737	0	0.006234	0.016784	0.219107	0	0	0	0	0	10.229496	6.847755	3.266108	0.32536	22.556786	0	0.048479	1.563158	0.005659	23.766594	0.716104	0.994622	1.64599	0.007528	2.322302	0.449531	61.678518	15.476993	0.228643	0.00729	14.513619	0.600509	16.908397	0	0.001534	0	0.08759	2.718094	13.406285	42.055714	60.086988
TCGA-BP-4758-01A	0	0.491716	0.062107	1.79872	20.002438	0	1.345607	0.181983	0	0	0.042547	0.005554	0.083081	0.006283	0	0	0.003401	0	1.628034	2.810847	1.035207	0.052932	55.186986	0	0	0.147886	0.00515	20.112089	0.294141	0.840327	1.416379	0	1.511399	0.256057	407.151685	35.381169	0.304344	0	13.342542	0.778734	4.477181	0	0	0.006984	0.207244	0.537275	4.12879	10.579	42.835777
TCGA-BP-4759-01A	0	0.433319	0.072551	1.626929	16.310855	0.01396	1.078059	0.100698	0	0	0.031391	0.003073	0.165497	0	0.017304	0	0.003764	0	6.74089	2.623809	0.414678	0.104342	71.09053	0	0.019529	0.054554	0.005699	27.769451	0.746447	0.36099	2.097476	0.003033	1.964974	0.140848	306.811809	24.355123	0.054989	0	10.13986	0.25271	3.637536	0.004366	0	0	0.024699	0.709484	4.484212	6.615899	39.661359
TCGA-BP-4762-01A	0	0.280728	0.106374	4.894832	15.542452	0	0.455742	0.087273	0	0	0.006996	0.003425	0.143434	0	0	0	0	0	6.376433	6.491991	0.360265	0.299853	30.511815	0	0.007254	0.017368	0.006351	19.711442	0.440902	0.903074	5.968747	0.020276	8.058751	0.108369	449.712791	18.654748	0.172336	0.016363	10.596527	0.645024	7.956631	0	0	0.03445	3.66052	1.008235	8.459031	8.764016	41.377813
TCGA-BP-4763-01A	0	0.563933	0.154581	1.982708	27.167057	0	0.661782	0.079932	0	0	0	0.003659	0.153263	0	0	0	0	0	9.36876	4.203281	0.493743	0.499126	15.445351	0	0	0.371172	0.074643	13.145745	0.835309	0.560757	0.335671	0	2.853205	0.139752	412.370891	14.008861	0.07775	0	8.146981	0.174878	4.449591	0	0.001839	0.004601	0.667997	2.185429	9.562482	14.549739	46.827993
TCGA-BP-4765-01A	0.041739	0.986804	0.413093	2.650804	18.390139	0	3.694987	0.281737	0	0	0.005855	0.011465	0.188644	0.004323	0.008069	0	0	0	14.683475	5.39075	2.058212	0.385829	22.467499	0	0	0.239851	0	18.030911	0.510333	0.503881	3.494224	0.008485	4.344511	0.311189	305.682913	26.098375	0.035258	0	12.358017	0.60028	7.804009	0.008144	0	0	0.036198	1.650168	7.055948	10.456552	44.081142
TCGA-BP-4766-01A	0.026895	0.844795	0.203081	1.854756	16.450063	0	3.68485	0.312657	0	0	0.045274	0.026318	0.132607	0	0.015598	0	0.003393	0	14.862591	7.881582	1.672597	0.43068	26.525893	0	0.041076	1.10997	0	34.954081	0.854993	0.56461	14.332826	0.006834	4.765156	0.299271	206.097119	22.270009	1.375529	0	12.83675	1.432987	5.965101	0	0.001393	0.003484	0.069974	1.216949	7.337213	14.881639	58.822376
TCGA-BP-4769-01A	0.018566	0.87789	0.30889	1.726989	20.238216	0	2.043822	0.167094	0	0	0	0	0.297505	0.017308	0	0	0	0	6.52937	3.393532	0.839715	0.259712	31.452872	0	0.056711	0.232776	0	23.627944	0.164141	1.541169	0.003509	0.030194	2.833144	0.292146	466.128976	34.512395	0.226692	0	10.755055	0.034945	6.712765	0	0	0.024047	0.03513	1.429907	9.294104	22.711625	35.415764
TCGA-BP-4774-01A	0.044269	1.126362	0.268168	3.086008	20.064929	0	3.259233	0.442688	0	0	0.021735	0.027359	0.145512	0	0.064185	0.015679	0.01117	0	0.987901	4.453803	3.072847	0.199176	59.857912	0	0.025756	0.423983	0.002819	26.044816	0.907663	0.53679	3.407651	0.023998	2.175933	0.479322	257.00523	24.831952	0.261763	0.007262	15.869326	0.578982	4.038154	0	0.003056	0.003823	2.708377	1.184791	6.302244	12.150005	54.158183
TCGA-BP-4775-01A	0.137082	1.332391	0.307991	3.859568	15.430372	0	2.811681	0.297011	0.004956	0	0.01282	0.010982	0.056324	0	0.097169	0	0.007686	0.006393	9.67077	11.06079	2.382423	0.515841	20.421051	0	0.013293	0.676342	0.020366	31.770069	0.710544	0.651706	7.662212	0.006193	4.467513	0.44682	284.005942	23.44761	0.652669	0.007496	10.404611	0.582186	7.12095	0	0	0.003946	0.335037	1.850534	5.975712	18.275721	64.759793
TCGA-BP-4777-01A	0.06076	0.579731	0.1944	3.342353	23.021595	0.014214	2.058709	0.113924	0	0	0.02557	0.017211	0.299576	0.00472	0.004405	0	0	0	4.322592	4.705064	0.844461	0.188254	18.966573	0	0.026513	0.238059	0.005803	16.089535	0.408594	0.613419	2.181606	0	4.035683	0.180973	221.818275	17.183396	0.020997	0	11.635807	0.99626	6.938637	0.004446	0	0.00787	0.035927	1.626144	9.012749	16.249259	36.291158
TCGA-BP-4782-01A	0	0.599534	0.181741	2.64621	23.333037	0	0.881796	0.190188	0.0055	0	0.010672	0.017414	0.145869	0	0.009805	0	0	0	7.338421	8.737118	0.653112	0.192922	26.539978	0.018104	0.007377	0.203127	0	24.300488	1.211594	0.70167	2.092571	0.001718	4.839111	0.161512	301.91942	20.370393	0.18305	0	15.615382	0.303509	11.857769	0	0.001751	0	0.023991	2.574762	9.838086	19.010703	47.871552
TCGA-BP-4784-01A	0	0.556385	0.255756	4.46967	19.562826	0	0.956789	0.141779	0	0	0.034095	0	0.066576	0	0	0	0.006814	0	10.13895	4.259564	0.445311	0.208767	11.654482	0	0.017676	0	0	18.627005	0.208275	1.908504	0.01531	0.00549	2.229679	0.18212	531.696492	24.037471	0	0	8.999879	0.00391	9.290803	0	0.002797	0	0.083036	1.185542	7.782798	10.703997	41.723366
TCGA-BP-4789-01A	0	0.535353	0.13753	4.360323	15.657353	0	0.985822	0.141044	0	0	0	0	0.132461	0	0	0	0	0	15.624963	6.762567	0.848032	0.454928	11.047436	0	0.093785	0.23859	0	20.789127	0.505354	0.508018	2.650166	0.002731	17.762206	0.166078	554.614038	13.949586	0.266137	0	8.977628	0.202264	4.259342	0	0	0	0.006354	1.670809	7.528121	13.404983	32.114396
TCGA-BP-4790-01A	0	0.89081	0.208957	2.114973	11.756506	0	1.13451	0.164844	0	0	0	0.067918	0.154812	0	0.09105	0.050042	0.047535	0	6.687016	7.135782	1.0503	0.315933	10.557896	0	0	0.147626	0.02399	11.795375	0.685127	0.26668	2.545525	0.003192	10.894135	0.352912	394.491309	11.771338	0.405081	0	8.345498	0.418234	6.846884	0	0.04552	0.056936	0.141103	0.701293	8.203497	23.429092	30.279178
TCGA-BP-4801-01A	0	0.602802	0.211584	2.723761	15.912961	0	0.483361	0.084542	0	0	0	0.007741	0.115787	0	0.032687	0	0	0	7.187589	10.653973	0.3806	0.380373	19.313631	0	0.024594	0.225733	0.007177	27.781355	0.349859	1.023619	4.097046	0.011458	3.31953	0.173151	569.636312	21.379113	0.043281	0.009246	11.335467	0.141443	5.158397	0.021995	0.001945	0.009733	0.093314	1.417989	7.483105	18.521541	50.343812
TCGA-BP-4804-01A	0	0.797299	0.167841	2.208452	19.957675	0	2.290945	0.344259	0	0	0.041393	0.027017	0.080827	0	0	0	0	0	8.665578	4.266194	1.39021	0.181041	37.216591	0	0	0.137023	0.012525	21.517368	1.591167	2.322307	0.582413	0	3.97094	0.320604	413.386016	18.816007	0.385219	0.016136	12.073478	0.21836	4.498998	0	0.003395	0.033973	0.046528	1.256255	7.669302	14.1865	48.98659
TCGA-BP-4807-01A	0	0.381939	0.20675	3.958851	17.014429	0	0.467878	0.121161	0	0	0	0	0.079652	0	0	0	0.016305	0	20.562535	10.59709	0.593662	0.321134	13.21695	0	0.007049	0.050636	0	18.251787	0.425433	0.434924	8.505333	0.003284	8.45954	0.112577	244.995735	14.861235	0.23819	0	9.321595	0.116948	9.970236	0	0	0	0.076419	1.393509	8.473711	16.112272	36.082648
TCGA-BP-4959-01A	0	0.558375	0.084632	2.488783	25.782062	0	0.458665	0.066129	0	0	0	0.013623	0.190196	0	0	0	0	0	0.307597	7.956704	0.60234	0.389495	17.609429	0	0	0.25334	0.016842	17.782571	0.257077	0.374437	4.098962	0	3.377894	0.143699	246.49908	13.070351	0.157425	0	8.653042	0.015957	7.770962	0	0	0	0.088632	2.63992	11.125756	24.74088	41.14201
TCGA-BP-4963-01A	0	1.095905	0.352343	2.948835	13.518776	0	4.596425	0.4609	0.015996	0	0	0.020256	0.151498	0.003819	0.049896	0	0.024809	0	5.835389	9.340051	1.968779	0.358939	28.95567	0	0	0.950269	0.004695	30.046102	0.76294	0.401798	6.665998	0.002499	3.348328	0.425481	275.864142	18.255966	0.741854	0.024196	16.618526	0.377251	4.977617	0	0	0.025471	0.156979	1.557151	6.299761	23.034	44.343991
TCGA-BP-4964-01A	0	0.973187	0.304374	2.537943	13.511324	0	1.562542	0.137209	0	0	0.043307	0.014133	0.197316	0	0.019894	0	0.00577	0	1.724727	4.969113	1.271326	0.249742	22.505227	0	0.034926	0.58538	0.288294	17.252265	0.68396	0.260191	2.074347	0.002324	2.60806	0.318719	234.963008	16.213495	0.553176	0.02251	11.849822	0.115883	6.159335	0	0	0.011848	0.146039	1.215265	5.124466	11.744745	41.612044
TCGA-BP-4965-01A	0	0.837327	0.314259	4.119881	18.06881	0	0.89959	0.212498	0	0	0.049682	0.004864	0.291035	0	0	0	0	0	11.943507	8.142391	0.912155	0.396919	16.459966	0	0.005151	0.271359	0.00902	19.186835	1.061479	0.363233	8.250061	0	4.262904	0.254764	341.310424	17.921484	0.125107	0.01162	10.646996	0.123065	4.654476	0	0.002445	0	0.117274	1.732076	9.515527	19.216243	38.01809
TCGA-BP-4968-01A	0.023895	0.540722	0.220181	2.989122	29.238686	0	3.490473	0.250897	0	0	0.070391	0.014768	0.323989	0	0.006929	0	0.012058	0	7.176888	3.139759	1.283373	0.052777	35.260652	0	0.005213	0.262141	0.027385	21.507224	0.503413	0.359945	1.39983	0.007286	4.989715	0.284685	184.276666	26.630775	0.319283	0	12.474116	1.307726	5.751333	0	0	0	0.158247	1.85413	7.808839	13.330035	42.59547
TCGA-BP-4975-01A	0	0.651745	0.30184	3.287325	15.750845	0	1.157539	0.192968	0	0	0.009023	0.002208	0.237857	0	0	0	0.00541	0	10.286573	6.51522	0.606087	0.376224	15.727782	0.02296	0.018712	0.212816	0.008191	15.40974	0.423479	0.206155	6.547727	0.008717	16.868907	0.216889	312.012237	18.473667	0.345765	0	7.574011	1.095811	5.578549	0.012551	0	0.011108	0.197778	1.7215	6.4601	16.029124	41.761782
TCGA-BP-4976-01A	0.043912	0.593253	0.174217	3.028298	18.429062	0	0.549465	0.082336	0	0	0.00462	0	0.135319	0	0.012734	0	0.01108	0	22.482856	11.453979	0.444803	0.299053	24.146972	0	0	0.263812	0.008388	15.755437	0.900356	0.175926	10.012024	0.002232	57.042812	0.153004	297.94694	19.838871	0.182096	0	10.589144	0.391004	10.520557	0	0.006821	0	0.332359	1.217527	7.090808	15.685291	50.496702
TCGA-BP-4977-01A	0	1.132933	0.211858	2.696811	15.079113	0.040766	3.778923	0.555431	0	0	0.160413	0.02468	0.456427	0.010153	0.018949	0	0	0	6.274383	6.178882	2.021616	0.181747	40.935718	0	0	0.20482	0.012482	10.252701	0.950558	0.331601	5.408701	0.077489	13.575264	0.37702	176.195194	9.834277	0.697504	0	14.418945	0.409971	4.863718	0	0.002256	0.005642	0.473968	1.50142	7.260944	16.831015	42.05938
TCGA-BP-4982-01A	0	0.903893	0.353097	4.230125	11.649411	0	3.754831	0.33108	0	0	0.052249	0	0.20405	0	0	0	0.013923	0	17.013435	10.325726	2.235749	0.318235	12.113546	0	0	0.461223	0	22.218667	1.157331	0.548246	6.287921	0.008413	10.946509	0.353517	402.055562	13.348787	0.349588	0	11.219128	0.970684	4.868655	0	0	0.007147	0.417641	1.450254	5.942801	20.935568	34.898382
TCGA-BP-4987-01A	0.082139	1.266902	0.546633	3.407484	11.430717	0	4.369057	0.225883	0	0	0	0.00282	0.067498	0	0.103214	0	0	0	8.314518	9.621744	1.780125	0.409881	23.221457	0	0.04779	1.473247	0	23.250312	0.721037	0.403663	5.080987	0.002783	5.734996	0.350823	298.885108	19.649241	1.337231	0.013475	13.310571	0.150637	4.942572	0	0.008506	0	0.116566	2.762419	5.257825	18.584539	42.49431
TCGA-BP-4988-01A	0.028112	1.955934	0.532473	3.083847	12.608516	0.026307	8.280194	0.801196	0.036586	0	0.425901	0.246132	0.103955	0.008736	0.032608	0	0.014186	0	7.668293	8.789162	4.834247	0.334606	15.774667	0	0	1.27768	0.021479	28.306802	1.099911	1.806508	0.058438	0.008572	1.896573	0.856281	205.758557	10.939543	0.382109	0	17.166305	0.93614	2.894098	0	0	0	0.172877	1.937787	4.353218	16.871501	21.15134
TCGA-BP-4991-01A	0.041742	1.515583	0.528878	3.98995	14.357469	0	2.99303	0.516563	0	0	0	0.0043	0.257265	0.012971	0.030261	0.022176	0	0	6.771458	10.900434	2.37961	0.458426	11.510404	0	0.013661	0.948586	0	19.736393	0.812679	0.505041	4.279425	0.084858	2.071873	0.389412	452.399909	12.59646	0.552952	0	10.64433	0.341465	5.252887	0	0.002161	0.010813	0.236952	1.699878	6.79691	21.912141	20.496855
TCGA-BP-4992-01A	0	1.876346	0.379193	1.341695	12.951465	0	5.562347	0.816979	0.021265	0	0.018337	0.040393	0.026854	0.01354	0	0.023148	0.005497	0.009145	1.552632	7.058259	4.064592	0.216537	46.56667	0	0.004753	0.398342	0	20.093059	0.4262	1.103236	0.345833	0.011072	1.042851	0.761541	43.211128	6.637196	0.426619	0.010722	12.768885	1.835784	2.821366	0	0.004512	0.033862	0.994507	1.635962	3.389138	14.682633	10.922841
TCGA-BP-4994-01A	0.040197	0.89604	0.52987	2.449724	17.881852	0	1.539996	0.316549	0	0	0.008458	0.008281	0.247738	0.012491	0.011656	0	0.010142	0	3.622613	5.785303	1.136276	0.434052	22.770957	0	0.013155	0.335985	230.08728	21.701233	0.18903	0.138494	2.324446	0.032686	2.117828	0.320776	149.29415	4.200631	0.060193	0.385772	13.975829	0.424847	5.586813	0	0.004163	0	0.209163	4.709559	15.008753	21.257582	27.038504
TCGA-BP-4995-01A	0	0.900825	0.448174	2.703644	16.851461	0	1.296693	0.274859	0	0	0.02142	0	0.225866	0	0.023616	0	0.010274	0	5.469126	6.976157	0.892075	0.432206	23.154523	0	0	0.27654	161.306869	19.321581	0.360002	0.146822	4.166891	0.028973	2.420106	0.306644	218.09869	5.889242	0.140715	0.190386	12.996796	0.887282	4.956411	0	0.002108	0	0.211885	3.83393	13.249192	20.046232	33.287523
TCGA-BP-4998-01A	0	1.14138	0.34273	2.754193	13.627938	0	4.77208	0.31881	0	0	0.031305	0.041596	0.183388	0.006604	0.012326	0	0.032177	0	12.795581	11.297736	2.823783	0.266017	8.034334	0	0.023186	0.488542	0.00406	17.020517	0.323836	0.762939	1.466022	0.043207	3.086277	0.539886	389.003069	18.161315	0.474956	0.020921	11.549283	0.095394	5.174057	0	0	0.005506	0.296594	0.793909	7.563444	24.081462	31.065254
TCGA-BP-4999-01A	0	0.915368	0.336013	3.925487	11.273697	0	2.878604	0.349363	0.013778	0	0.008911	0.019629	0.104396	0.019738	0.01228	0	0	0	14.973666	7.038412	1.566155	0.345552	16.506662	0	0.027718	0.365019	0.024266	18.629063	0.410233	0.498783	2.75689	0.006456	1.897813	0.328417	420.235833	15.399049	0.087802	0	11.115947	0.113426	3.426156	0	0	0	0.190304	1.973183	5.471635	15.847295	30.187661
TCGA-BP-5001-01A	0.022936	1.216224	0.217217	1.736224	18.967019	0	7.032978	0.464457	0.02985	0	0	0.02835	0.084815	0.024945	0.026604	0.02437	0.046298	0.028883	13.172009	3.885467	2.787936	0.12102	54.649479	0	0	0.29955	0.070097	17.258366	0.832681	0.73511	3.398165	0.013988	2.181067	0.693468	140.900446	16.089504	0.47556	0.022576	17.840557	0.398494	4.509461	0.006713	0.007125	0.023766	0.992757	0.750756	3.56478	11.203507	38.864695
TCGA-BP-5004-01A	0	1.165748	0.466116	2.39078	25.12229	0	2.917512	0.317625	0	0	0.004456	0.004362	0.261009	0	0.030702	0	0	0	15.555158	7.36912	1.34679	0.475492	15.850255	0	0.01386	0.719029	0.008089	15.379458	0.645267	0.325759	9.143608	0.004305	7.870706	0.34034	249.28532	20.172206	0.624418	0	10.270122	0.229935	4.980333	0	0	0	0.240401	2.425884	7.547417	17.017383	39.425723
TCGA-BP-5006-01A	0	0.554458	0.212897	3.791238	21.319706	0	1.261714	0.246245	0	0	0.036846	0.018037	0.296783	0	0	0	0	0	9.42863	4.181729	1.15498	0.247099	21.142484	0	0.009551	0.34304	0	14.678964	0.662889	0.40338	3.060931	0.008899	16.370189	0.302603	274.151398	19.508028	0.080682	0	12.694597	0.10458	4.022864	0	0.0068	0	0.222615	1.104192	8.762091	12.875412	44.592694
TCGA-BP-5008-01A	0.021175	1.165721	0.276411	3.952844	15.539751	0	1.744512	0.238213	0.006889	0	0.004455	0.017449	0.130502	0.00329	0.01842	0	0.021371	0	8.487949	9.415073	1.237022	0.26762	15.078927	0	0.055439	0.486716	0.008089	22.244018	0.22305	0.654897	2.672992	0.015066	5.666502	0.307013	325.684375	17.005378	0.292689	0	9.230865	0.098103	4.86942	0	0	0.021941	0.130214	1.590038	6.283332	21.386164	22.107899
TCGA-BP-5168-01A	0	0.3145	0.228199	2.834247	17.265631	0	0.713071	0.044577	0	0	0.012506	0.002041	0.170946	0	0.02298	0	0	0	6.322502	2.866642	0.45737	0.072932	20.812966	0	0.012968	0.155249	0.003784	27.107823	0.614914	0.466712	3.425772	0	3.437004	0.151423	468.381178	38.58643	0.191699	0	13.187159	0.126212	4.28398	0	0	0	0.032802	1.213071	5.371007	8.361671	54.674951
TCGA-BP-5169-01A	0	0.401281	0.080028	1.323788	11.349254	0	5.849293	0.187596	0	0	0.135964	0.034352	0.051386	0.012954	0.006044	0	0.010519	0	0.425909	1.008868	0.903463	0.094635	90.556643	0	0	0.152446	0	18.186731	0.301906	1.10563	0.354511	0.118645	2.049076	0.182738	91.82901	16.595485	0.091238	0	9.48451	0.045268	3.312846	0	0	0.010799	0.621186	0.553845	2.96939	7.469023	27.137158
TCGA-BP-5170-01A	0	0.263197	0.166218	1.549718	21.755426	0	0.577014	0.077927	0	0	0.07652	0	0.544312	0.008072	0	0	0	0	7.616283	1.421044	0.269235	0.07331	31.376958	0	0	0.122129	0	20.575299	1.612431	0.445402	0.034361	0.018482	1.96106	0.102185	466.494273	14.952275	0.065827	0	11.046539	0.759691	3.863419	0	0	0	0.51608	1.055306	5.43225	12.525995	47.726713
TCGA-BP-5173-01A	0	0.62468	0.188067	2.454266	19.97164	0	0.943953	0.076009	0	0	0.010662	0	0.312301	0.031492	0.014694	0	0.006393	0	8.855624	4.561914	1.181732	0.205189	40.751794	0.027132	0.005528	0.185301	0.009679	10.928479	0.719646	0.523761	5.5205	0.002575	1.847668	0.21073	339.684143	24.282604	0.186781	0	16.098593	0.055024	8.633644	0	0	0.013127	0.137829	0.546373	10.153096	13.601922	39.403276
TCGA-BP-5175-01A	0.026076	0.616508	0.160188	1.388445	33.992048	0	0.993527	0.117344	0	0	0	0.01343	0.25714	0.016206	0	0	0	0	4.3579	1.682091	0.675698	0.051196	81.818277	0	0.005689	0.122602	0	8.960072	1.314568	0.355196	1.340368	0.015903	1.407386	0.181716	83.879649	19.597148	0.078097	0	14.217152	0.2152	3.81018	0	0.0027	0	0.431734	1.355628	3.380462	10.07668	19.815155
TCGA-BP-5176-01A	0.021572	0.38615	0.226382	2.975284	26.616468	0	0.315415	0.064715	0	0	0.009078	0	0.23931	0	0	0	0	0	15.183684	3.273835	0.477669	0.10588	42.666693	0	0.018826	0.056346	0	16.571444	0.336795	0.241984	2.592696	0.004385	6.625234	0.126079	365.854553	26.553371	0.168969	0	12.770713	0.359173	5.41228	0	0	0	0.096942	1.644793	7.587438	14.651494	41.840502
TCGA-BP-5177-01A	0	0.493737	0.242885	2.648843	22.818094	0	1.38459	0.096174	0	0	0.005396	0.010567	0.474188	0	0.022311	0	0.012942	0	7.907461	2.7864	0.857883	0.12588	57.234805	0	0	0.227764	0	19.802526	0.607853	1.405579	2.874018	0	1.952685	0.219076	493.67347	21.741901	0.259969	0	13.499173	0.642381	3.599746	0	0	0	0.181978	1.624622	4.797104	12.232582	27.720788
TCGA-BP-5180-01A	0.042234	0.513516	0.156747	2.357116	22.880062	0	1.122233	0.126701	0	0	0.004443	0.00435	0.31235	0	0	0	0.010656	0	10.239872	3.548474	0.656621	0.106238	27.090726	0.022613	0.009215	0.683958	0	26.411081	2.053619	0.426384	0.023943	0.010732	19.565022	0.166142	142.870853	17.930337	0.175135	0.020786	12.367029	0.287393	7.665428	0	0.002187	0	0.174811	2.423283	5.345683	14.234577	48.024178
TCGA-BP-5182-01A	0.070929	0.423224	0.217859	2.790759	19.922499	0	0.678101	0.070929	0	0	0.004975	0.002435	0.204001	0.014694	0.006856	0	0	0	3.460264	12.166694	0.601503	0.223388	17.06462	0	0.020634	0.19762	0	19.232809	0.128973	0.621366	4.101585	0.00721	3.402797	0.175388	410.450617	17.76834	0.337703	0.011636	10.962216	0.102693	7.063865	0	0	0	0.184538	1.506811	7.814059	18.594751	34.272367
TCGA-BP-5187-01A	0.089131	0.612113	0.258559	3.754722	11.178553	0.027802	0.676685	0.200545	0.009667	0.02806	0.006252	0.015301	0.366219	0.018464	0.043077	0.015784	0.082462	0.012471	12.042875	3.283633	0.643886	0.200512	12.694531	0.031816	0.032411	0.776046	0.0227	10.526206	0.419151	0.637992	0.5783	0.027179	2.720257	0.223737	229.729604	7.45036	0.232718	0.102356	5.183506	0.455967	2.565059	0.034783	0.012306	0.046178	0.5692	1.14411	3.775379	14.348048	18.425745
TCGA-BP-5189-01A	0.037767	0.644161	0.348004	2.90733	16.263364	0	1.324779	0.184113	0	0	0	0.009725	0.162933	0	0.027379	0	0	0.007926	5.467757	14.607511	0.720622	0.495864	15.105524	0	0.01648	0.276215	0	11.739822	1.062067	0.242087	0.713703	0.021113	3.027171	0.231345	522.755373	14.660211	0.108758	0.009294	9.8107	0.445643	3.794163	0	0.003911	0.009783	0.031264	1.385269	9.251227	22.504958	35.489254
TCGA-BP-5190-01A	0.043712	0.612689	0.302089	2.677968	24.701799	0	2.691757	0.311447	0	0	0.032192	0.004503	0.377163	0.016979	0.012675	0	0	0	7.944163	3.99673	1.235642	0.104593	30.730451	0	0	0.274024	0	9.605517	1.817155	0.213649	3.349634	0.015551	8.931257	0.24811	124.713975	18.313938	0.166159	0.021513	11.682742	0.480985	2.753215	0	0	0	0.139574	1.132011	7.790108	16.541044	31.483326
TCGA-BP-5194-01A	0.143829	0.603754	0.26296	3.598432	14.366847	0	0.730854	0.123282	0	0	0.021617	0.004233	0.177287	0.009577	0.011916	0	0.010369	0	9.489082	7.215331	0.580819	0.274816	17.470418	0	0.004483	0.128807	0.007849	15.42594	0.525638	0.329268	8.130773	0.008354	4.429213	0.237869	418.531105	13.887575	0.33135	0	11.309798	1.773018	6.517847	0	0.002128	0	0.068037	1.966225	6.202485	13.58801	37.262121
TCGA-BP-5195-01A	0.17662	0.574162	0.254293	3.200826	17.676877	0	0.971533	0.198698	0	0	0.018582	0.004548	0.217707	0	0	0	0	0	4.98794	6.245895	0.58248	0.232979	20.970528	0	0.014451	0.322937	0	11.857051	0.469277	0.385637	0.17523	0.07181	3.056921	0.193552	465.957092	19.540617	0.233965	0	10.44705	0.105483	3.988311	0	0	0	0.130545	1.543073	7.90684	18.936396	33.497765
TCGA-BP-5196-01A	0.145028	0.808219	0.296971	3.070216	23.287509	0	2.939542	0.253799	0	0	0.040689	0.014939	0.357531	0.007511	0.014018	0	0	0	8.516737	3.701305	0.911031	0.213551	28.498582	0	0.005274	0.656619	0	15.917703	1.759593	0.949005	0.018271	0.002457	2.593604	0.25266	255.746714	12.853042	0.261722	0.059481	14.353578	0.066493	7.626457	0	0.002503	0	0.125775	0.995964	9.366057	11.378068	42.237077
TCGA-CJ-4634-01A	0.069121	1.027199	0.459996	2.882205	16.137534	0	3.670927	0.336964	0	0	0.061813	0.017799	0.255601	0	0	0	0.00436	0	13.885336	8.63178	1.63639	0.349865	25.388545	0	0.045243	1.931841	0	30.246883	1.062911	0.567681	7.595664	0.003513	2.148404	0.392332	283.504992	22.31492	0.266726	0.008505	16.330357	0.607959	5.01592	0	0	0	0.036784	2.418868	7.202943	19.370594	47.829103
TCGA-CJ-4872-01A	0	0.5627	0.286949	3.006558	15.950002	0	1.928584	0.256912	0	0	0.147433	0.017642	0.191925	0.007257	0	0	0.007857	0	4.006667	4.001634	1.327764	0.116546	52.155716	0	0	0.292827	0.014871	15.678231	0.796654	0.975615	1.100472	0.004748	2.711164	0.232758	416.905969	16.379246	0.222399	0.015326	15.574083	0.637978	4.091897	0	0	0.024201	0.202551	0.830441	5.602998	11.569696	35.074406
TCGA-CJ-4874-01A	0	0.437118	0.110422	3.841935	21.087076	0	0.41743	0.07613	0	0	0	0.01307	0.1564	0	0	0	0	0	15.037301	5.222256	0.406496	0.137011	21.35958	0	0.011073	0.13257	0.009694	18.159986	0.563271	0.487998	6.334981	0	15.766957	0.085568	453.857088	24.677922	0.163695	0.012489	12.169621	1.142653	4.043217	0	0.002628	0	0.090032	1.275277	10.125937	11.394461	49.750747
TCGA-CJ-4886-01A	0	0.528733	0.171727	3.570703	17.692053	0	1.324051	0.149092	0	0	0.047057	0.012798	0.183775	0	0.007206	0	0.018809	0	0.928789	4.880671	0.702419	0.283566	18.014676	0	0.010843	0.545207	0.009493	18.57863	0.771236	0.346436	4.963467	0.015154	2.80997	0.262533	535.839966	24.384391	0.475141	0	10.544678	0.658374	5.896369	0	0.002573	0	0.052895	1.526239	8.078029	16.778354	43.07625
TCGA-CJ-4889-01A	0	0.433934	0.226795	3.765748	19.660034	0	1.613225	0.132909	0	0	0.023305	0.004563	0.109218	0	0.006423	0	0	0	4.058912	8.679152	1.064498	0.263659	20.756091	0	0.019332	0.289302	0.016925	15.73984	0.491683	0.674462	2.967947	0.004503	5.949289	0.171793	359.520392	9.447054	0.438877	0	9.938555	0.115458	6.78052	0.045383	0.004588	0.114766	0.115265	1.73164	9.659459	20.304389	37.268324
TCGA-CJ-4893-01A	0.02801	0.761559	0.172067	2.812107	15.583332	0	1.340894	0.168061	0	0	0.082513	0.001443	0.310734	0.008704	0.008122	0	0	0	7.114654	5.881136	0.837974	0.247466	23.831074	0	0	0.226806	0.026751	25.427758	0.969467	2.098446	2.81336	0	1.867192	0.23297	447.028112	24.538108	0.187135	0	11.781269	0.283878	7.274936	0	0.004351	0	0.036437	1.547838	9.784128	19.121724	72.98469
TCGA-CJ-4899-01A	0	0.920824	0.376179	2.746456	15.553891	0	2.769989	0.271571	0	0	0.008964	0.019746	0.131273	0.019856	0	0	0.03762	0	11.733293	6.221863	1.695909	0.470451	14.643464	0	0.023236	1.357509	0	21.782597	0.380625	0.689488	2.221878	0.00866	8.703965	0.363891	482.187715	19.758089	0.402373	0	11.264461	0.56126	5.422021	0	0	0	0.1864	1.320562	7.048715	19.499477	40.223996
TCGA-CJ-4903-01A	0.044817	0.923348	0.441647	2.860676	17.41031	0	1.707554	0.420159	0	0	0.028291	0.011541	0.138107	0	0.025992	0	0	0	1.474142	5.506983	1.794749	0.203476	14.325903	0	0	0.877976	0	14.038491	0.998991	0.316007	4.361714	0.004555	8.012427	0.40802	241.506264	17.970505	0.70209	0.011029	14.161962	0.363371	3.579093	0	0	0	0.212004	1.49717	7.817869	23.828161	45.402783
TCGA-CJ-4905-01A	0.025234	0.502847	0.109802	4.079379	15.148676	0	1.234617	0.113554	0	0	0	0.005198	0.27994	0	0	0	0	0	7.692337	7.584062	0.570655	0.356088	14.835355	0	0.011011	0.197738	0	22.02444	0.213601	0.586354	4.00092	0.00513	4.531674	0.175847	759.457297	23.053345	0.110455	0	12.789213	0.800117	4.383624	0	0	0.013074	0.071621	1.481902	7.146509	14.897249	37.972096
TCGA-CJ-4920-01A	0	1.026241	0.341619	3.169748	16.829716	0	5.429678	0.234275	0	0	0.029876	0.0117	0.315026	0.017648	0.032938	0.030172	0	0	10.255663	7.583635	1.632204	0.261338	39.076055	0.030409	0	0.192852	0.005424	20.177641	0.737144	0.477819	5.194638	0.005773	1.988774	0.398966	363.046107	18.455583	0.660747	0.027952	15.263038	1.311542	3.811225	0	0	0.007356	0.214928	1.235691	7.221007	14.322279	45.079504
TCGA-CJ-5671-01A	0.095452	0.249849	0.134375	3.658674	14.107698	0	0.939385	0.035794	0.007764	0	0.060254	0	0.14707	0	0.027679	0	0	0	2.675829	3.894015	0.359762	0.096628	47.913647	0	0	0.236857	0	19.109772	1.045874	0.653914	0.915433	0.012128	2.238526	0.115331	513.534002	22.33322	0.076965	0	11.985754	0.155473	4.65108	0	0.002471	0.024726	0.107238	0.500816	5.588712	13.64402	46.034834
TCGA-CJ-5672-01A	0	0.322133	0.076289	2.064993	20.883893	0	0.31847	0	0	0	0	0	0.220432	0	0.017286	0	0	0	6.832864	4.942432	0.393181	0.241382	47.493042	0	0	0.155704	0	11.565481	1.042811	0.554053	1.351794	0.006059	2.987466	0.0871	229.141701	12.802959	0.178528	0	8.314652	0.500575	4.483679	0	0.006173	0.015442	0.197388	1.239581	7.617307	21.597078	43.306606
TCGA-CJ-5683-01A	0.026564	0.457573	0.312771	3.578651	24.390795	0.024858	0.989705	0.199232	0	0	0.011179	0.005472	0.130975	0	0.030812	0	0	0	6.244321	3.046829	0.738399	0.16298	68.414355	0	0.011592	0.222037	0	15.618659	0.699561	0.54489	4.051147	0.059402	7.040562	0.170187	340.536075	20.822635	0.085677	0.078443	12.449446	0.50768	4.965626	0	0.005502	0	0.150792	1.370759	6.819286	10.593162	45.51923
TCGA-CJ-5689-01A	0	0.423634	0.154988	3.717983	28.300766	0	0.577678	0.129754	0	0	0	0.00891	0.106626	0.01344	0.06271	0	0	0	2.234559	3.479185	0.305656	0.196368	20.796061	0	0	0.361517	0	8.038847	0.048815	0.568349	0.988991	0.030774	7.044723	0.121533	333.744766	13.567863	0.019928	0.021287	9.118037	0.475918	4.379104	0	0	0	0.337586	1.890404	9.778306	19.733442	31.834526
TCGA-CJ-6027-01A	0	0.419438	0.26489	2.629004	31.837493	0	0.948644	0.077617	0	0	0	0.012792	0	0.006432	0	0	0	0	0.357592	9.321245	0.672844	0.330168	33.224599	0	0	0.173002	0	12.239254	0.264748	0.281932	0.692315	0	7.241145	0.165171	175.163634	13.168918	0.061988	0.254665	16.16996	0.083907	7.423952	0	0	0	0.171341	2.74183	9.349886	18.349184	23.970472
TCGA-CJ-6030-01A	0	0.391271	0.148261	3.587708	26.55422	0	0.758198	0.059921	0	0	0.058839	0.014402	0.04924	0	0.034751	0	0	0	7.283202	4.534154	0.442279	0.242639	29.131867	0	0.008716	0.678232	0.015261	11.047223	1.555453	0.377694	2.596881	0.032483	2.938854	0.136943	310.992693	18.543326	0.395727	0	13.27198	0.10989	2.842691	0	0	0	0.047242	2.599752	10.41416	18.999736	55.451921
TCGA-CJ-6031-01A	0.040782	0.282365	0.104384	3.152493	20.463745	0	0.538958	0.030586	0.006634	0	0.068649	0.006301	0.17594	0	0	0	0	0	2.970746	4.508971	0.288202	0.185155	35.505022	0	0	0.021305	0	24.597111	0.540821	0.666601	0.809209	0.00829	2.987138	0.119177	449.498015	19.637024	0.032883	0	9.760059	0.082663	4.74787	0	0	0	0.207383	1.221022	7.093603	12.874156	40.81437
TCGA-CW-5583-01A	0.07148	0.659887	0.219552	3.484982	12.695032	0	1.199246	0.16083	0	0	0.005014	0.004908	0.117478	0	0.013818	0	0	0	23.551109	14.943297	0.651078	0.473638	20.488649	0	0.03639	0.647254	0	28.654616	0.784334	0.328369	10.189542	0.012109	1.928944	0.216921	582.628929	21.217118	0.411685	0	10.62519	2.363047	8.24079	0	0	0.012344	0.05072	1.413001	5.851767	13.86675	46.468293
TCGA-CW-5589-01A	0	0.422908	0.256398	3.454018	17.227123	0	0.4225	0.093911	0	0	0.03513	0.025795	0.154342	0.01297	0	0	0	0	14.976741	5.800852	0.471938	0.230469	20.738863	0	0	0.109021	0	12.675009	1.004945	0.4682	3.998962	0.025455	8.367059	0.107898	505.828611	20.499192	0.221157	0	11.795219	1.166295	6.005778	0	0	0.010812	0.098719	1.607278	8.490771	13.481132	38.182753
TCGA-CW-6088-01A	0	0.838141	0.328932	4.022492	17.570489	0	2.616663	0.166176	0	0	0	0.013693	0.245799	0	0.006425	0	0	0	24.068492	18.580227	1.273526	0.538319	13.263335	0	0.048342	1.134334	0	11.731372	0.35843	0.184634	8.303018	0.004504	14.350027	0.249034	500.520955	14.267766	1.20975	0	13.756223	1.376202	5.353249	0	0	0.034438	0.020962	2.171465	9.09045	28.437317	42.496814
TCGA-CW-6090-01A	0	0.321675	0.188375	2.443922	17.260023	0	0.839931	0.162343	0	0	0.091093	0	0.133406	0	0.025107	0	0	0	5.645508	1.298525	0.356929	0.127492	32.057447	0	0	0.214849	0	16.043892	0.728828	0.41625	0.118625	0	1.98186	0.111914	303.278441	12.289038	0.019947	0	9.195323	0	4.083021	0	0	0	0.286702	1.208645	7.909446	20.194057	44.176891
TCGA-CZ-4853-01A	0.078839	0.758889	0.338008	2.579367	13.062135	0	0.789746	0.088694	0	0	0.041473	0	0.170063	0	0	0	0	0	10.516889	6.627398	0.984301	0.237014	20.030019	0	0.021501	0.288302	0.00753	23.127096	1.471876	0.202144	7.758482	0.002003	2.260501	0.281344	215.376976	20.57804	0.426825	0	10.974307	0.741946	6.089823	0	0	0	1.752826	2.261806	6.556227	12.072125	47.344888
TCGA-CZ-4854-01A	0	1.216803	0.461072	2.166713	14.142763	0	5.328928	0.412808	0	0	0.052644	0.023193	0.154194	0	0.007255	0	0.006313	0	4.546881	6.056779	1.720916	0.288576	32.391121	0	0.010917	1.189365	0	15.350127	1.073001	2.477734	3.404117	0.007629	3.4079	0.354314	150.413072	10.1354	0.44381	0.03694	16.902825	1.275047	8.227626	0.014645	0	0.012962	0.041422	1.734188	8.215284	19.516976	28.076649
TCGA-CZ-4856-01A	0	0.390279	0.200701	3.1637	16.958254	0	0.374237	0.061904	0	0	0.017367	0	0.305216	0	0	0	0	0	6.533548	6.994637	0.252761	0.210156	22.052616	0	0.018008	0.064678	0	18.746668	0.857802	0.519154	3.295024	0.004195	3.546538	0.12524	481.958184	19.192674	0.275717	0	14.737735	0.373442	9.209758	0	0	0	4.09475	1.374674	8.351275	11.118784	40.036577
TCGA-CZ-4859-01A	0	0.355849	0.084274	3.492094	24.375385	0	0.317857	0.098774	0	0	0.013856	0	0.297616	0	0	0	0	0	0.116684	6.118116	8.541881	0.463264	37.538013	0	0	0.103201	0	32.069565	0.701909	1.185394	13.26945	0.004462	2.757175	0.096216	289.746207	22.464865	0.232611	0.021606	11.907465	0.092161	9.383352	0	0	0	0.020766	2.235713	8.570918	9.50688	57.557736
TCGA-CZ-4865-01A	0.020601	0.424439	0.158192	4.70484	33.711318	0	0.550311	0.077254	0	0	0.034679	0.004244	0.380904	0	0	0	0.010396	0	7.09794	5.761511	0.39794	0.240151	14.58238	0	0	0.279817	0	19.452043	0.658781	0.330136	1.296413	0.023034	3.097377	0.11346	371.773946	21.572218	0.066445	0	9.893514	0.184928	5.57567	0	0.002133	0	0.068217	1.570783	10.808879	20.348075	42.662856
TCGA-CZ-4866-01A	0.022636	1.100907	0.550415	1.960342	35.512459	0	2.545937	0.339536	0.007365	0	0	0.018653	0.334818	0	0.013128	0	0	0	4.662818	7.971983	1.354381	0.311087	18.858612	0	0.009877	0.532129	0	8.974428	0.417274	0.395388	0.675864	0.002301	3.926857	0.264595	128.707543	10.27219	0.307672	0	13.863365	0.412938	6.899151	0	0.002344	0	0.010708	2.56708	15.584716	29.036057	32.005038
TCGA-CZ-5982-01A	0	0.542612	0.11749	4.196098	25.950411	0	1.839227	0.057377	0	0	0	0.00788	0.141449	0	0	0	0	0	9.38553	8.103145	0.648771	0.633649	21.79181	0	0.025037	0.119897	0	16.778914	0.115124	0.165505	4.207043	0.003888	18.408345	0.103184	431.838856	22.246682	0.052874	0	10.392774	0.071996	4.453293	0.011196	0	0	0.316654	2.253705	13.050861	27.760643	41.258272
TCGA-CZ-5984-01A	0	0.400304	0.112679	2.672002	21.366923	0	1.037882	0.152385	0	0	0.042753	0.020928	0.083482	0	0.039278	0	0	0	8.111958	9.707125	0.733886	0.303333	31.911446	0	0	0.212285	0	15.9491	1.910955	1.199286	4.76112	0.01721	1.707988	0.140826	281.268796	12.577961	0.17163	0	14.377778	0.299073	5.44852	0	0.003507	0	0.016019	1.740881	7.265086	23.244865	47.118185
TCGA-CZ-5988-01A	0	0.372167	0.169226	3.781824	20.267181	0	0.790091	0.123964	0	0	0	0.01135	0.135824	0	0.063906	0	0	0	2.031885	11.544603	0.519143	0.223099	6.666964	0	0	0.345386	0	5.623592	0.259093	0.079462	5.309971	0	7.681758	0.154813	413.240109	7.750971	0.076157	0	10.826408	0.175492	7.293563	0	0	0	0.052125	0.721361	8.696437	22.533608	24.168548
TCGA-DV-5565-01A	0	0.329247	0.117828	4.203823	20.821352	0	1.869262	0.18278	0	0	0	0	0.066756	0.004207	0.015704	0	0	0	1.547449	2.002865	0.446515	0.122941	39.581648	0	0	0.056584	0	14.649536	0.076404	0.581477	0.22004	0.005505	6.385259	0.155221	463.681832	42.81125	0.056145	0	9.011923	0.098013	3.060445	0	0	0	0.153712	0.771644	9.759638	10.187276	33.550191
TCGA-DV-5566-01A	0.0632	0.298839	0.040442	4.317863	19.569803	0	0.657523	0.0711	0	0	0	0.00651	0.194755	0	0	0	0	0	8.546188	4.370295	0.550846	0.201631	39.693506	0	0	0.429209	0	20.783047	1.17099	0.415243	2.042302	0.019272	8.446291	0.131414	177.437074	27.646489	0.152879	0	17.264546	0.237908	7.324783	0	0	0.024558	0.044844	1.800973	9.31395	15.0767	66.595923
TCGA-DV-5567-01A	0	0.433311	0.207975	4.252265	14.201864	0	1.025115	0.160368	0	0	0.049492	0	0.105426	0	0.012401	0	0	0	20.612941	11.739504	0.533917	0.401435	13.349326	0	0.023326	0.089362	0	16.930937	0.454501	1.387754	0.004041	0	2.507292	0.182651	373.990373	14.559207	0.192115	0.105235	8.9183	0.03715	7.185624	0	0	0	0.091033	1.132185	6.981638	16.04306	42.983682
TCGA-DV-5569-01A	0	0.479773	0.154064	3.444277	23.758289	0	0.944402	0.180572	0	0	0.010132	0	0.178063	0.007481	0	0	0	0	6.199457	7.537638	0.385666	0.274752	23.616785	0	0	0.251553	0	22.259463	0.511763	0.416692	2.679865	0.009789	3.30274	0.178603	340.764317	23.42726	0.13312	0	12.027329	0.073203	7.372866	0	0	0	0.06264	0.695361	7.2233	16.031363	43.45481
TCGA-DV-5573-01A	0.044835	0.726867	0.275425	4.14177	27.471952	0	1.582184	0.201759	0.029175	0	0.018868	0.004618	0.331592	0.118423	0	0	0	0	0.893786	10.132112	1.394141	0.17055	28.327461	0	0.029347	0.30449	0	9.404854	0.700002	0.639458	1.270923	0.009115	5.819133	0.267085	276.053408	11.760902	0.516454	0.044132	12.935345	0.162285	5.190492	0	0	0.046458	0.328741	1.692021	10.890103	21.773226	38.480105
TCGA-DV-5574-01A	0	0.213642	0.161907	3.65207	21.583582	0	0.514533	0.067773	0	0	0	0	0.167078	0.02106	0	0	0	0	4.450943	4.82032	0.298013	0.133059	19.885775	0	0	0.188827	0	9.007505	0.458944	0.412707	0.708682	0.05511	6.807612	0.09141	597.983071	12.895286	0.124907	0.06671	8.467853	0.091583	3.729406	0	0	0.023409	0.149611	0.896049	9.487464	18.716383	29.057565
TCGA-DV-5575-01A	0	0.423238	0.160374	2.78848	21.264877	0	0.902918	0.08811	0	0	0	0.016135	0.193078	0	0.022711	0	0	0	6.615982	5.265682	0.645731	0.148961	16.522394	0	0.008544	0.184117	0	16.197463	0.449337	0.433005	1.635465	0.011941	3.447058	0.145248	345.507353	24.289925	0.270648	0	10.737488	0.119064	6.64395	0	0	0	0.111146	1.975477	9.109927	17.372122	45.654338
TCGA-A3-3316-01A	0.032071	1.29984	0.418656	2.551175	9.50364	0	11.425756	0.264588	0	0	0.026993	0.016517	0.19766	0.004983	0.0372	0	0.040461	0	9.835107	2.705558	1.178562	0.114125	9.685006	0.034344	0	0.402102	0.06126	17.972796	0.910947	0.426575	1.496994	0.00652	1.751544	0.320818	253.002113	8.159646	0.524585	0	9.223656	0.250743	5.428685	0.05632	0.003321	0.008308	0.106198	1.346174	6.876053	20.012178	28.49425
TCGA-A3-3317-01A	0	1.696818	0.555644	2.765316	22.029251	0.01451	4.124591	0.511695	0	0	0	0.028749	0.076452	0.012046	0.022482	0.008238	0	0	9.991911	13.220975	2.644526	0.380536	18.265218	0	0.030448	0.494124	0	18.918181	0.256673	0.655998	1.183821	0.003152	2.495693	0.515872	275.031858	7.16197	0.807322	0	12.564752	0.71391	6.47042	0	0.004817	0.004017	0.084352	2.958693	9.792236	30.776046	41.445717
TCGA-A3-3335-01A	0.076557	0.723999	0.365785	2.439243	18.2905	0	3.419175	0.267951	0	0	0.091284	0.021029	0.125822	0	0.0222	0	0.006439	0	8.347247	4.727497	1.334538	0.169094	48.615736	0.027328	0.016703	0.439935	0.034121	21.878417	0.816047	1.292274	0.815004	0.005188	9.042691	0.240934	81.804365	10.480559	0.31159	0.012559	11.350951	0.502486	4.516565	0	0.005285	0.006611	0.772586	3.341211	8.321444	20.081197	30.638292
TCGA-A3-3343-01A	0.015935	0.710408	0.224324	3.015546	13.072408	0	3.792806	0.298774	0	0	0.040235	0.009848	0.078566	0	0.023103	0	0.004021	0	18.479506	6.229746	1.411371	0.14078	24.332999	0	0	0.208109	0	36.346418	0.902211	0.510708	4.598196	0.003239	2.56981	0.30626	272.602248	18.771009	0.172536	0	13.849679	0.292997	3.772804	0	0	0	0.064071	1.632232	6.558064	11.37221	47.080223
TCGA-A3-3357-01A	0	1.090239	0.282955	2.155868	18.170304	0	1.647457	0.348222	0.007193	0	0.009304	0.009109	0.190768	0.00687	0.012822	0	0	0	15.477534	6.869073	1.260385	0.263157	8.783842	0	0.004824	0.288752	0.004223	12.756912	0.374299	0.159437	9.212798	0.002247	4.474788	0.260927	143.00056	11.48425	0.820055	0.021763	10.662996	0.201667	6.524682	0	0	0.011455	0.067981	1.306902	8.283585	19.81709	32.019125
TCGA-A3-3363-01A	0.021844	0.900105	0.262791	3.783614	35.291315	0	5.423672	0.229366	0	0	0	0.0045	0.188482	0	0.012669	0.046419	0.022047	0	10.541876	2.797725	2.449397	0.107218	18.85429	0.023392	0	0.433643	0.029208	12.425921	1.532673	0.52859	0.264197	0.084374	7.452825	0.316726	71.260422	25.26613	0.337176	0.021502	19.095404	0.148647	7.875243	0	0	0	0.800834	1.615104	21.998096	14.96682	28.216338
TCGA-AK-3429-01A	0.04558	0.284799	0.180833	4.342127	26.098424	0	0.644024	0.034185	0	0	0.023977	0.007042	0.028092	0	0	0	0	0	5.675138	5.610435	0.354323	0.092284	39.072348	0	0	0.107151	0.008706	25.511026	1.298931	2.260661	4.104341	0	2.987168	0.081968	288.358787	33.517709	0.120757	0	12.20789	0.811703	9.909433	0	0	0	0.059293	0.557283	9.314524	10.669587	73.53209
TCGA-AK-3431-01A	0	0.58337	0.149443	3.776686	21.972831	0	0.536976	0.072982	0	0	0.025594	0	0.299864	0.00378	0.007054	0	0	0	2.873385	3.376911	0.332378	0.173137	24.983095	0	0.010616	0.406679	0.046468	20.637663	0.558281	1.04479	0.432143	0	2.493099	0.133981	549.501401	31.026567	0.240992	0.023946	12.279773	0.070444	5.944483	0	0	0	0.299204	0.983651	8.296669	8.161354	45.256102
TCGA-AK-3443-01A	0.042747	0.794074	0.475956	1.919581	10.849777	0	1.153903	0.256482	0	0	0	0.002202	0.289801	0	0	0	0.005393	0	2.307919	3.653527	1.520528	1.416242	11.192301	0	0.06995	0.133988	0.057156	22.603277	0.024123	0.068503	0.004039	0	2.224727	0.247438	30.295223	9.954398	0	0.021038	12.075495	0	6.891869	0	0	0	0.020221	1.596748	15.452492	15.723986	31.715776
TCGA-AK-3451-01A	0.040829	0.193057	0.172433	2.881117	59.458076	0	0.289881	0.030621	0	0	0	0	0.07549	0.031718	0	0	0	0	4.754611	0.915012	0.076943	0	46.19233	0	0	0	0.007799	19.958717	0.391684	1.563741	1.392675	0	3.626743	0.087191	88.293837	17.577434	0.075248	0	8.352235	0.026601	5.292777	0	0	0	0.111054	0.609251	7.215212	6.153356	35.02281
TCGA-AK-3453-01A3	0	1.470223	0.256058	1.717126	21.618458	0	4.109154	0.40556	0	0	0.136539	0.080764	0.199962	0	0.054882	0	0.013644	0	19.524747	4.653946	3.031679	0.202378	68.880073	0	0	1.087587	0.04648	23.400511	3.488901	1.226174	1.675889	0.005496	1.902237	0.75061	82.08486	24.981584	0.822204	0.013307	17.455885	0.732023	2.638442	0	0	0.014008	0.147083	1.072409	5.080377	14.714708	36.62542
TCGA-AK-3453-01A5	0	0.572815	0.190582	3.011872	42.162548	0	1.927897	0.139608	0.013459	0	0.026112	0.027695	0.178459	0	0	0	0	0	5.195067	6.265463	0.945195	0.116744	33.466262	0	0.036101	0.51863	0	13.253929	0.108935	0.298299	0.007817	0.006307	1.528241	0.132506	41.013258	6.515992	0.30495	0	13.071292	0.416238	11.295587	0	0	0	0.014676	1.13098	12.625411	11.608507	38.203693
TCGA-B0-4816-01A	0	0.936823	0.32366	3.323242	17.133612	0	4.197871	0.260037	0	0	0.025749	0.012605	0.251395	0	0.011828	0	0	0	12.627473	5.250274	1.287574	0.205214	13.541043	0.043681	0	0.340945	0	15.977143	0.360623	0.666741	0.593545	0.033169	3.793676	0.35302	370.968	26.988915	0.455762	0	13.223093	0.413402	4.386033	0	0	0	0.14954	1.075982	7.135769	15.044711	37.982802
TCGA-B0-4818-01A	0	0.997016	0.386714	3.13132	18.084675	0	3.457431	0.366088	0	0	0.009782	0.014365	0.401112	0	0.00674	0.012348	0	0	14.441375	4.628816	1.839741	0.162573	14.237586	0	0.005071	0.18214	0.00888	20.796875	0.765145	0.797114	2.552048	0.002363	4.711844	0.334402	435.254055	25.887072	1.188775	0	14.21986	0.269224	2.873305	0	0.004814	0.012042	0.060474	1.21284	7.837735	11.973858	39.655088
TCGA-B0-4852-01A	0	0.785595	0.351108	3.303104	21.837568	0	2.154947	0.283292	0	0	0.041831	0.036859	0.147029	0	0	0.010561	0	0	14.603937	4.927982	1.938796	0.378111	15.115167	0	0	0.529662	0	14.880592	0.695557	0.280352	4.425601	0.004041	2.375849	0.272604	227.888778	13.15375	0.609134	0	11.715025	0.6505	4.857816	0	0	0	0.13636	1.462218	9.478995	13.694352	36.703164
TCGA-B0-5706-01A	0.156779	0.238283	0.080258	1.709775	10.670483	0	0.330629	0	0	0	0	0.008074	0	0	0.022731	0	0.019779	0	2.409131	4.515539	0.22159	0.153902	10.660947	0	0	0.081902	0	6.458286	0.206436	0.326612	2.014667	0.079678	3.022001	0.158593	173.068954	9.549594	0.036118	0	5.62727	0.102145	4.317017	0	0	0	6.989873	0.981069	4.355205	9.945273	16.757157
TCGA-B2-4101-01A	0.088059	1.510883	0.459807	2.79064	11.620387	0	4.474296	0.330221	0.00573	0	0.074117	0.052609	0.217088	0.016418	0.040856	0	0.008888	0.007393	9.51743	10.809939	2.422863	0.330646	26.441556	0	0	0.708441	0.020184	24.181503	1.086621	0.663244	4.669485	0.00537	3.19675	0.455287	249.303916	16.577757	0.831762	0.017336	15.055385	0.26519	4.250548	0	0.001824	0.004562	0.049987	1.441192	7.644752	18.452661	40.929202
TCGA-B4-5844-01A	0	0.527374	0.203466	3.952079	20.980035	0	0.794289	0.170339	0	0	0	0.002924	0.139976	0	0	0	0	0	6.206553	6.662432	0.37451	0.449388	18.332231	0	0	0.088986	0.021691	15.023641	0.277694	0.218376	6.641879	0.002886	7.232567	0.089346	694.874796	26.815856	0.732525	0	12.092551	0.468583	5.221472	0	0	0	0.047004	1.820272	7.809662	13.246982	37.599771
TCGA-B8-5162-01A	0	0.342994	0.142098	2.336616	14.794563	0	0.546357	0.020311	0	0.012788	0.005698	0.008368	0.066761	0.004208	0.003926	0	0	0	2.528309	6.531774	0.382759	0.191073	11.150479	0	0.002954	0.099031	0	13.02881	0.14518	0.889647	0.560381	0.001376	3.975892	0.108055	387.033956	8.761006	0.018717	0.006664	8.268278	0.099982	4.210231	0	0.004206	0	0.048039	0.409318	8.02054	14.382888	31.96883
TCGA-BP-4169-01A	0.012121	0.957963	0.257507	2.099455	16.791302	0	4.889147	0.218179	0	0	0.020404	0.036207	0.19423	0.011299	0.014059	0	0.006117	0	2.680092	6.602108	1.941606	0.229049	25.557638	0	0.005289	0.569891	0.018522	20.950567	0.248523	0.841065	0.861262	0.14538	4.049763	0.367838	465.048766	22.438511	0.273658	0	12.567222	0.447506	4.469713	0	0.003766	0.047099	0.077406	2.142455	7.837673	16.76786	32.290931
TCGA-BP-4174-01A	0.036541	0.43813	0.187061	3.281806	23.169944	0	1.145643	0.068515	0	0	0	0.00941	0.180166	0	0	0	0	0.007669	7.964297	6.970195	0.869392	0.143483	46.448075	0	0.007973	0.229072	0	10.654997	0.9623	2.550185	7.606307	0.003714	2.013272	0.133481	157.701861	15.214687	0.273594	0.008992	12.791995	1.67975	7.538037	0	0	0	0.043214	1.122204	15.523034	12.266681	56.966298
TCGA-BP-4327-01A	0.049729	1.310071	0.250328	1.669508	12.715601	0	11.95545	0.435126	0	0	0.027903	0.011952	0.26562	0	0.01442	0	0.01673	0.013916	10.899169	3.58919	2.772403	0.136279	28.472484	0	0.007233	0.545551	0.006332	33.559158	0.314925	0.403767	2.496615	0.00337	4.169692	0.50863	217.743905	29.151524	0.824862	0.008158	17.42365	2.05437	7.771388	0	0.00515	0	0.054889	1.985205	4.826739	16.050313	38.503744
TCGA-BP-4342-01A	0	1.52912	0.304066	2.108417	12.678222	0	8.441756	0.603872	0	0	0.311067	0.028551	0.06508	0.004102	0.061241	0	0.006661	0.00554	1.063476	3.980528	2.897893	0.333649	31.308556	0	0.020159	0.655069	0.005042	17.206411	0.633133	2.077148	2.37215	0.009391	3.078557	0.541503	189.271292	22.468613	0.28584	0.019489	14.183032	2.071584	5.7514	0	0.002734	0.010258	0.805462	1.977256	5.377833	18.652994	35.991318
TCGA-BP-4960-01A	0.04572	0.671723	0.146282	2.141083	14.532627	0	4.657027	0.257176	0.007438	0	0.139495	0.032966	0.112712	0.021311	0.013258	0.036433	0	0	2.206407	2.639508	1.227792	0.137449	59.804831	0.02448	0.009975	0.382153	0	16.539034	1.397531	0.582474	1.291684	0.009294	1.307236	0.323744	184.368905	11.267083	0.826835	0.022502	13.15946	0.321047	2.470031	0.013382	0	0	0.243311	1.113595	4.253123	11.445335	29.865845
TCGA-BP-5007-01A	0	0.912175	0.389533	2.997601	13.853234	0	3.173258	0.739492	0.006974	0	0.036082	0.002208	0.079262	0.00333	0.043509	0	0	0	20.043673	6.478605	1.898517	0.223564	17.467635	0	0	0.716644	0.024565	25.500579	0.737846	1.233135	2.681512	0.004357	1.576907	0.397513	406.884889	18.484747	0.577752	0	11.924959	2.132015	6.017121	0	0	0.011105	0.268696	1.24638	5.505505	15.212249	40.147523
TCGA-BP-5199-01A	0	1.429681	0.449244	4.053372	23.35242	0	2.496624	0.294243	0	0	0.00869	0.010635	0.279973	0.012833	0.011975	0	0.00521	0	3.423374	6.448697	1.498149	0.260974	40.685997	0	0	0.442267	0.007888	19.740749	0.217511	0.979457	0.659457	0.002099	2.136015	0.403826	462.330361	16.646641	0.052327	0	13.776844	0.212261	4.065119	0	0.004276	0.010698	1.015842	1.856684	5.715469	19.340077	26.0198
TCGA-BP-5200-01A	0.044411	0.367491	0.056837	4.301973	17.754908	0	0.924086	0.099924	0	0	0.009345	0.006862	0.136855	0.0069	0.012878	0.023593	0	0	16.684611	11.491243	0.617237	0.446859	21.139497	0	0	0.208804	0	12.362766	0.488702	0.515974	4.716627	0	2.389786	0.119799	407.565275	25.170816	0.127891	0.010929	11.970417	0.057869	6.187028	0	0	0	0.283611	1.192864	5.475729	15.986186	41.101961
TCGA-CJ-4639-01A	0	1.173015	0.380063	1.985818	14.401101	0	2.016828	0.339754	0.008188	0	0.021182	0.028515	0.186129	0.015641	0.021894	0.04011	0.01905	0.042256	1.797759	7.392283	1.968256	0.373667	12.343319	0	0	0.644223	0	22.751237	0.800053	0.508164	7.390772	0.028139	1.487666	0.483705	340.45497	24.159171	0.776922	0	11.194322	0.317008	5.563688	0	0.005212	0.013039	0.345247	0.920691	6.650623	14.711108	49.819879
TCGA-CJ-4876-01A	0	0.971545	0.188789	3.233262	39.980433	0	1.195977	0.147515	0	0	0.098292	0.01013	0.333356	0	0	0	0.012407	0	12.714371	4.619538	1.447892	0.105589	41.651018	0	0.005364	0.411001	0.009392	27.611167	1.799012	1.765077	4.111826	0.002499	1.80084	0.301206	111.010746	28.299715	0.249217	0	12.678376	0.313246	3.904338	0	0.002546	0	0.081411	2.537336	11.743692	19.559573	82.342425
TCGA-CJ-4912-01A	0	1.3743	0.321765	2.207088	13.7145	0.030957	4.627742	0.24811	0	0	0.104414	0.095411	0.326216	0.01028	0.086336	0	0.008347	0	7.616901	2.866885	1.137754	1.022945	59.444331	0	0.137137	0.691278	0.006319	17.385427	1.711262	2.374997	0.03751	0.433766	2.975759	0.394133	152.179126	11.89281	0.099076	0.032563	17.284824	0.416698	5.595342	0	0	0	0.273856	0.904484	3.958674	12.08879	30.744442
TCGA-CJ-5675-01A	0.049551	0.317978	0.107806	3.576068	22.504192	0	0.717547	0.148652	0	0	0	0	0.122155	0.015397	0.028737	0	0	0	10.116583	5.455301	0.71202	0.139845	45.60697	0	0	0.038828	0	25.141998	1.710357	0.400999	2.715537	0.012591	3.183733	0.103033	204.716048	15.186367	0.47374	0.024387	11.622353	0.14707	4.09325	0	0	0.025672	0.128918	1.574212	9.056574	18.188	50.59241
TCGA-CJ-6032-01A	0.098626	0.419716	0.111075	2.505472	24.417184	0	1.239629	0.059176	0	0	0.008301	0	0.097255	0	0.01144	0	0.004977	0	13.467748	9.970766	0.650522	0.663194	20.637217	0	0	0.175178	0.003768	16.78352	1.046336	0.195981	6.862505	0	4.904771	0.164061	388.420854	20.150071	0.218124	0	10.494508	0.297012	11.097767	0	0	0	0.093309	2.514251	11.77958	27.527951	64.392008
TCGA-CZ-4861-01A	0	0.889399	0.346532	2.882305	18.80186	0	1.029101	0.145056	0	0	0.053218	0.009195	0.073354	0.004623	0.017257	0	0.003754	0	3.969239	8.512988	0.525695	0.188034	21.683195	0.015932	0	0.101037	0.028418	20.506711	0.62967	0.27656	1.282042	0.025708	2.451906	0.158857	205.602508	11.64184	0.106251	0.029288	7.851145	0.109855	4.530621	0	0.001541	0	0.095009	0.512758	6.455755	10.598783	43.372253
TCGA-CZ-4864-01A	0	1.48648	0.468551	3.997701	19.223965	0	5.41286	0.350534	0	0	0.008195	0.012035	0.216039	0	0.016941	0	0.009827	0	10.905558	10.695135	3.128628	0.427739	10.593909	0	0.012747	0.488324	0	11.351399	0.545813	1.070418	5.630621	0	2.652648	0.33489	277.65685	19.226445	0.533883	0	13.41787	0.549808	4.824831	0	0	0.010089	0.041454	1.833561	9.942887	19.190636	46.416185
TCGA-CZ-5452-01A	0.049303	0.541191	0.126196	2.293057	27.132726	0	1.306616	0.110932	0	0	0.010374	0.020314	0.212703	0	0	0	0.00622	0	4.033776	5.650697	0.65039	0.181495	30.331853	0	0	0.167416	0	27.061153	1.377212	0.762435	1.993862	0	2.676806	0.141308	269.893439	17.539511	0.221488	0	13.429095	0.364052	6.394568	0	0	0	0.058306	1.200863	9.685569	22.672952	51.397928
TCGA-CZ-5453-01A	0.080417	0.726546	0.257293	2.72127	21.812194	0	0.932745	0.120625	0	0	0.00423	0	0.148686	0.006247	0.040808	0	0	0	15.940771	4.414754	0.539887	0.244225	27.944476	0	0.026318	0.441108	0	15.766212	0.094542	0.122425	4.403287	0.002043	12.439382	0.160435	307.260581	19.500283	0.277894	0	12.641715	1.012942	4.055228	0	0.004164	0	0.023775	2.934165	6.681715	12.487772	28.45756
TCGA-CZ-5469-01A	0	0.528144	0.263021	2.636829	28.427021	0	2.179632	0.050262	0	0	0.112812	0.004602	0.24782	0	0	0	0	0	5.188	1.949248	0.568325	0.161727	49.494474	0	0	0.560159	0	18.655644	4.286095	2.122841	0.071766	0.013624	2.231916	0.193333	141.758826	8.103949	0.252173	0.021989	16.599515	0.206995	6.598265	0	0.002313	0.023147	0.121523	1.21294	3.554687	9.01598	48.915539
TCGA-CZ-5470-01A	0.043485	0.587484	0.155827	3.096483	27.715937	0	1.256369	0.081535	0	0	0.0183	0.038073	0.214405	0.016891	0.01261	0	0.010972	0	7.83798	5.069145	0.522426	0.192094	74.134587	0	0.009488	0.442982	0.008306	11.359287	1.267871	0.658531	2.473527	0.00442	3.681118	0.156403	242.46293	13.712397	0.525949	0	13.296628	0.251838	5.696897	0	0.002252	0	0.11828	0.87496	10.44759	33.820897	48.617648
TCGA-CZ-5985-01A	0	0.989579	0.29649	2.316689	23.07571	0	0.450245	0.229965	0	0	0	0	0.209972	0	0.019759	0	0	0	0.282983	17.717732	0.593886	0.484937	15.250013	0	0.029733	0.391553	0	10.566399	0.640854	0.27298	4.204162	0	2.867586	0.164657	297.969565	7.494269	0.25116	0	11.725334	0.552454	5.040413	0	0	0	0.024174	2.499269	10.25523	29.608489	24.673507
TCGA-CZ-5989-01A	0	0.59394	0.638532	1.442935	18.252641	0	0.247236	0.061344	0	0	0	0	0.05041	0	0.023718	0	0	0	8.465074	5.899889	0.751429	0.552004	0	0	0	1.452777	0	0.310483	0.253861	0.104858	1.978465	0	4.033441	0.041369	247.966217	0.267599	0.72546	0	1.560788	0.21908	0.866644	0	0.004235	0	0.696441	3.267821	8.564172	27.306299	3.084415
TCGA-A3-3308-01A	0	1.040663	0.248006	3.045714	19.398319	0	5.105664	0.348813	0	0	0.081552	0.415182	0.191092	0.003011	0	0	0	0	4.896446	6.780237	1.807704	0.313879	18.614336	0	0	0.475803	0	19.572622	0.721748	0.478236	2.120342	0.013788	2.695655	0.38552	334.904707	18.046785	0.165182	0.009537	14.751908	0.726673	6.785988	0	0	0	0.206255	1.078318	8.091385	18.972667	39.334018
TCGA-A3-3347-01A	0	1.264097	0.531682	2.617079	15.304441	0	4.977843	0.449126	0.012177	0	0.102379	0.046262	0.138401	0	0.010853	0	0.009444	0.007855	5.200978	9.681074	2.600887	0.275554	46.472197	0	0	0.381269	0.007149	18.527467	1.056037	1.289518	1.785896	0.011413	2.374711	0.519527	300.987607	7.008489	0.668237	0.147361	19.993373	0.528337	5.884865	0	0.003876	0.067868	0.030983	2.356483	8.912115	23.667629	36.717577
TCGA-A3-3352-01A	0	0.696175	0.158789	3.76148	12.670857	0.018727	2.664409	0.330196	0	0	0.012633	0.012368	0.148003	0.006218	0.034818	0	0.020198	0	6.652227	6.875665	2.215635	0.14488	15.922532	0	0.065493	0.752714	0.007645	23.68426	0.632409	0.311073	6.41389	0.01017	2.185866	0.337391	346.463754	17.985782	0.677715	0.009849	14.852211	0.327405	4.507815	0	0	0	0.866184	1.988232	7.152798	13.75671	49.070941
TCGA-A3-3372-01A	0	1.922098	0.414072	2.677854	12.65073	0	5.174259	0.465817	0	0	0.006079	0.022317	0.124628	0	0.05445	0.007673	0.007289	0.006063	14.384905	11.25086	3.599846	0.537028	11.755329	0	0.031514	0.777199	0.002759	16.448783	0.787925	0.502282	2.792345	0.014681	0.923412	0.625029	382.692876	19.942136	0.515774	0.007109	15.008455	0.15057	4.287116	0	0.001496	0.007483	0.19473	1.240367	6.419892	21.16198	51.981623
TCGA-AK-3426-01A7	0	1.274395	0.072434	2.102852	25.121365	0	6.468608	0.636729	0.015346	0	0.039697	0.041295	0.290685	0	0	0	0	0	3.306473	4.597829	2.133213	0.324099	64.043524	0	0	0.517427	0.004505	20.22476	1.02028	3.798032	0.071305	0.069514	1.697052	0.386988	177.608135	11.033163	0.076061	0	15.2629	0.017072	3.347074	0	0.007326	0	0.184067	1.08522	4.2498	17.215279	21.568423
TCGA-AK-3428-01A	0	0.301795	0.163366	2.599963	21.580133	0	0.520452	0.095737	0	0	0	0	0.196681	0.009916	0.111047	0	0	0	8.466366	5.582842	0.18042	0.317186	29.594664	0	0	0.083357	0.170678	32.546227	0.246119	0.378437	3.552083	0	1.384046	0.143474	253.914402	36.98498	0.095575	0	10.091446	0.300326	4.462547	0	0	0	0.11322	2.660587	8.569566	7.889161	53.661555
TCGA-AK-3445-01A	0	0.96578	0.388986	1.962653	17.345886	0	4.174824	0.224958	0	0	0.391304	0.037075	0.098592	0.006214	0.011597	0	0.010091	0	13.397044	3.370399	1.526182	0.40731	41.4562	0	0	0.250709	0	41.821333	2.945176	2.477024	0.124701	0.014228	2.017135	0.265207	174.311415	25.418275	0.050674	0.039365	13.377904	0.066588	6.340542	0	0	0	0.047296	0.904786	6.503423	11.214714	45.203234
TCGA-AK-3455-01A	0	0.62541	0.173563	2.777309	30.970559	0	1.855352	0.371645	0.008485	0	0.093292	0.005373	0.321474	0	0	0.013855	0	0	17.884822	3.98029	3.19469	0.118409	13.321916	0	0	0.286116	0.05978	14.534816	1.344201	6.574211	3.932996	0.002651	2.62249	0.257958	149.667142	19.474627	0.408567	0	12.210823	0.20768	3.152317	0	0.005401	0	5.8478	2.616255	11.298394	11.862152	46.117928
TCGA-B0-4694-01A	0.077923	0.436886	0.187485	3.229256	23.665354	0	1.334372	0.105196	0	0	0.019676	0	0.172891	0	0	0	0	0	0.113915	5.487358	0.565366	0.11474	42.073144	0	0.027202	0.081415	0	21.647943	0.545269	0.414579	1.752352	0.003168	15.490794	0.162905	280.082663	16.535192	0.165157	0.00767	11.587687	0.625023	10.08518	0	0	0.016149	0.018431	1.227296	8.876196	14.501884	50.528407
TCGA-B0-4696-01A	0	2.041603	2.332365	3.385808	18.997547	0	6.592659	0.236828	8.674081	0	0.427138	0.00697	0.166812	0.014017	0.032702	0	0	0.009468	0	5.518011	2.26342	0.190968	26.858598	0	0	0.011783	0.02585	35.002294	0.033942	1.048198	0.012787	0	0.999951	0.392942	491.656264	4.093354	0.015589	0.033302	21.868631	0.248185	9.034276	0.039609	0	0.029214	0.416111	3.161578	13.716922	12.592154	25.501447
TCGA-B0-4706-01A	0	1.110159	0.373264	2.138303	16.328784	0	5.85135	0.503458	0	0	0.160731	0.004769	0.25679	0.014386	0.006712	0	0.005841	0	8.917357	4.266445	1.668543	0.105093	45.386548	0	0	0.894838	0	33.917001	1.127727	1.001542	0.896737	0.009411	2.699397	0.444891	212.591562	22.924386	0.325293	0.034177	21.244124	0.985304	5.413971	0	0	0.011993	0.049274	1.417294	4.507744	11.165472	44.833514
TCGA-B0-4707-01A5	0	0.952339	0.17272	1.020374	16.745487	0	3.727073	0.271122	0	0	0.045639	0.116672	0.089118	0.029955	0.034942	0	0	0	7.330484	4.010705	1.521457	0.070973	37.343601	0	0.010516	0.302157	0.092066	18.696354	0.321863	1.274466	0.346125	0.144526	2.276231	0.327757	62.764687	46.431663	0.044416	0	15.006359	0.36986	10.286659	0	0.002496	0	0.085502	1.614808	7.34019	11.556411	34.452762
TCGA-B0-4713-01A	0	0.693187	0.201189	1.106521	22.429847	0	2.366719	0.343883	0	0	0.101073	0.015743	0.403695	0	0.018994	0	0	0	12.321311	2.318215	1.810442	0.085733	26.256964	0	0	0.239529	0.033364	25.662478	1.306042	0.584316	1.530774	0.006658	1.241536	0.294486	61.673341	13.282455	0.472823	0	15.901823	0.565851	6.866079	0	0.002261	0.02828	0.191074	1.55967	6.70914	8.536375	45.260179
TCGA-B0-4718-01A	0.022876	1.367563	0.427441	2.215955	10.293485	0	11.343556	0.46324	0.007443	0	0.332133	0.061265	0.140988	0.017771	0.09287	0	0.005772	0	10.249289	3.444479	1.972306	0.210528	72.144211	0	0.019965	0.932148	0.026217	13.411576	0.533585	0.747847	0.203183	0.032553	1.197912	0.609373	255.268105	28.326073	0.332019	0.045035	18.682446	0.218597	2.459788	0.013391	0	0.005926	0.086571	1.184848	4.930683	11.248809	40.820754
TCGA-B0-4810-01A	0	0.907869	0.302729	3.255631	24.382581	0	6.424536	0.403201	0	0	0.149319	0.015505	0.238558	0	0	0	0	0	5.219178	3.21224	1.418373	0.155683	25.445884	0	0.009384	0.460588	0.01643	20.872939	0.360007	1.040708	1.113469	0.004372	3.274574	0.290038	422.69732	20.733952	0.173392	0	15.534634	0.438994	6.762376	0	0	0.005571	0.045776	2.368347	8.096632	11.630043	45.030898
TCGA-B0-4811-01A	0.023459	1.267735	0.192148	2.36275	13.869108	0	4.535035	0.35189	0	0	0.207323	0.079742	0.115666	0.003645	0.040816	0	0.011838	0	18.850507	2.26691	2.442585	0.259075	32.482456	0	0.010237	0.637276	0.031367	10.580648	1.156158	0.740599	0.616222	0.021461	0.715971	0.611726	92.096731	12.474419	0.675564	0	19.478538	3.549365	2.780277	0	0	0	0.172008	1.508658	2.723704	7.424075	27.381868
TCGA-B0-4815-01A	0	1.02101	0.365217	1.892734	14.200418	0.022631	4.066499	0.507862	0.007868	0	0.055976	0.049821	0.119239	0	0.014026	0	0.012204	0.010151	3.720228	7.272511	1.572346	0.124636	21.8059	0	0.021106	0.833834	0	16.626405	0.5186	1.174279	2.445052	0.009833	2.136564	0.252792	167.599134	11.575155	0.050143	0.011902	19.278087	0.437679	5.374832	0	0.005009	0	0.09724	1.266557	8.878269	15.25187	36.462999
TCGA-B0-4817-01A	0.04214	1.110151	0.593238	2.635737	32.74842	0	3.427366	0.110617	0	0	0.031034	0.07596	0.207772	0.003274	0.01833	0	0.026582	0.008844	2.271647	4.535276	0.804066	0.121515	50.857318	0.067689	0	0.176114	0.008049	10.421325	1.498155	0.820488	2.552289	0.059966	4.548729	0.317338	22.429876	16.349677	0.359201	0	14.254201	0.970087	3.39287	0	0.002182	0.010916	0.104654	2.186665	7.699081	11.918565	31.322865
TCGA-B0-4821-01A	0	1.052086	0.141368	2.352611	26.049199	0	5.177706	0.347952	0.007188	0	0.185944	0.316307	0.054463	0.006865	0.032031	0	0.011149	0	2.220374	3.072311	1.477984	0.176206	70.926066	0	0.173524	1.281065	0.00844	18.182539	0.652438	1.122277	0.755658	0.015719	1.327202	0.551246	71.430878	29.898006	0.050896	0.010873	36.536275	0.323057	4.057429	0	0	0.022892	0.146308	4.296251	4.308535	12.054736	25.138764
TCGA-B0-4827-01A	0.06803	0.284915	0.163682	3.229501	24.876358	0	0.518397	0.051023	0	0	0.002863	0.071475	0.083856	0.004228	0	0	0	0	3.159873	8.082241	0.314101	0.22038	23.093788	0	0.005937	0.142158	0	17.495432	0.371107	0.575621	4.76446	0.006915	4.733862	0.082581	237	12.597674	0.050152	0	12.623224	0.476722	9.849511	0	0	0	0.025745	3.059869	8.231901	14.859975	42.175291
TCGA-B0-4843-01A	0	0.872434	0.191952	3.00679	17.218847	0	4.668406	0.343717	0	0	0.140265	0.055789	0.077032	0.006473	0.006041	0	0	0	4.720236	2.133674	1.531032	0.232609	39.439823	0	0.004545	0.315591	0	19.622533	0.403604	1.011491	1.149497	0.012704	3.152063	0.337158	281.937497	24.238735	0.10558	0.010252	14.182673	0.186994	5.447222	0	0	0	4.306258	1.56828	4.831245	11.201197	25.014884
TCGA-B0-4848-01A	0.02218	0.486926	0.306564	2.618044	22.064817	0	0.947965	0.182983	0.007216	0	0.074672	0	0.382751	0	0	0	0	0	4.970498	9.871478	0.585176	0.198677	21.970151	0	0	0.370779	0	25.064952	0.909522	0.536704	0.984989	0.002254	2.721924	0.157054	334.118156	24.475869	0.112414	0	17.846724	0.109183	9.243718	0	0.002297	0	0.005246	2.549527	9.409531	18.13013	52.340985
TCGA-B0-4849-01A	0	1.551031	0.431561	2.504797	20.183549	0	9.843661	0.549076	0	0	0.051349	0.034277	0.300803	0.006894	0.147962	0	0.022391	0	8.86347	4.281847	3.428254	0.174223	15.014441	0	0.009681	0.846036	0.025425	17.741047	0.463213	0.703921	1.098413	0.02255	2.116751	0.663273	356.172548	32.644911	0.178882	0.043674	14.25751	0.237688	2.38837	0	0.002297	0	0.078708	1.627463	6.273423	14.494877	36.780242
TCGA-B0-5075-01A	0	1.019627	0.255678	2.349613	24.577817	0	1.310755	0.432857	0	0	0.004671	0.011432	0.246254	0.006898	0.038621	0	0.005601	0	11.088546	6.302609	1.432756	0.179772	20.63309	0	0.014529	0.301503	0	15.860132	0.968719	0.426867	2.31556	0.002256	1.718632	0.321849	183.695809	11.021822	0.557413	0	12.904271	0.321387	6.780177	0	0	0	0.152257	1.786549	9.002932	22.20858	34.673611
TCGA-B0-5085-01A	0.046457	0.870831	0.231875	1.952056	15.91959	0	5.140264	0.313582	0.015115	0	0.259046	0.052638	0.114528	0.010827	0	0.02468	0.017583	0.00975	9.002528	3.1353	1.608709	0.199519	49.126996	0	0.010136	0.606732	0.004437	18.601615	0.672883	0.64397	1.44418	0.009444	3.029705	0.381175	119.674158	12.727107	0.711723	0	14.648434	0.215237	2.363972	0.006799	0.007216	0	0.456002	1.408827	3.315681	10.841868	21.117808
TCGA-B0-5095-01A	0	1.089865	0.351925	2.718077	19.210246	0	4.075161	0.420894	0	0	0.011808	0.011561	0.138348	0.008719	0	0	0.00708	0	1.533591	5.700251	1.850768	0.251347	10.727169	0	0.024488	0.278512	0	23.677752	1.00285	0.598047	0.127263	0.005704	2.127405	0.435226	364.730898	12.863163	0.116358	0	13.947067	0.195003	4.360567	0.016425	0	0	0.073004	1.853126	6.887382	18.444742	26.351542
TCGA-B0-5096-01A	0	0.392571	0.087075	2.236913	23.546781	0	1.514563	0.042524	0	0	0.01193	0	0.209664	0	0	0	0	0	4.431618	7.563626	0.520892	0.222633	13.661193	0	0	0.059239	0.03249	14.906486	0.213305	0.313467	0.037501	0.005763	3.114752	0.187995	115.79606	3.786384	0.06531	0	7.560715	0.016418	7.624455	0	0	0	0.127399	1.4192	11.736097	21.370826	39.175322
TCGA-B0-5097-01A	0	0.712981	0.178583	3.2593	15.048468	0	2.562949	0.241511	0	0	0	0.014742	0.176411	0.005559	0	0	0	0	4.205244	7.876758	0.876554	0.353425	21.015747	0.019157	0	0.355137	0.013669	16.056787	0.548518	0.5275	4.198867	0.003637	2.867874	0.213139	453.639228	22.279155	0.115399	0	10.794062	0.015541	4.647582	0	0	0	0.236953	0.60624	8.081396	15.326624	38.331925
TCGA-B0-5100-01A	0	0.655089	0.156998	2.371532	21.228671	0	1.517277	0.174065	0	0	0.149993	0.01366	0.163472	0	0.009614	0	0.008366	0	10.225342	1.527048	0.648248	0.162734	96.146821	0	0	0.095263	0	21.032114	0.399146	5.368948	0	0	1.608364	0.337251	364.233119	29.026276	0.034372	0.024476	11.030477	0.040803	4.070335	0	0	0.025766	0.176443	1.420399	3.693559	13.237937	35.731364
TCGA-B0-5108-01A	0.095669	0.619315	0.183656	2.802682	14.529717	0	2.665415	0.298966	0.005188	0	0.046971	0.018066	0.157233	0	0	0	0	0	0.500627	5.016351	1.014136	0.195654	18.082205	0.017075	0	0.591409	0.006091	18.673598	0.329924	0.705231	0.445953	0.032414	2.817341	0.247316	365.344478	23.048481	0.165301	0.007847	11.917083	0.092342	5.239438	0	0.003302	0.00413	0.03017	0.921023	8.558907	17.464145	37.866622
TCGA-B0-5109-01A	0	0.58822	0.288041	2.784528	52.996984	0	2.098222	0.221048	0	0	0	0.011039	0	0	0	0	0	0	1.246302	5.655429	1.464312	0.203842	49.924985	0	0	0.615879	0.020472	10.193517	0.105841	0.601123	0.111394	0.002723	3.331202	0.192738	135.836693	11.138111	0.080245	0.013187	17.292531	0.038793	6.273809	0	0	0	0.23448	1.429034	13.989257	17.734313	31.937315
TCGA-B0-5113-01A	0	1.291667	0.355269	2.273379	10.367667	0	3.630866	0.387603	0	0	0.071461	0.028898	0.163807	0.002294	0.017127	0	0.003726	0	24.897483	8.987611	2.32352	0.447531	16.729327	0	0.01933	0.601674	0.005641	24.363544	1.177671	0.511109	5.190128	0.010506	1.61759	0.350182	308.55722	17.07592	1.003509	0.007267	12.592319	0.209509	5.101182	0	0.003058	0.003825	0.073341	1.208303	6.943689	20.696884	50.708066
TCGA-B0-5116-01A	0	0.546019	0.087775	2.618923	13.140339	0	0.812729	0.18371	0.005313	0	0.085902	0.011774	0.060386	0	0.056823	0	0.00412	0	6.478072	6.924143	0.338512	0.192362	29.0109	0	0.003563	0.042654	0.009357	17.40709	1.43756	0.353277	2.956328	0.00332	1.358738	0.167022	335.591504	14.535021	0.289676	0	14.475072	0.352278	6.709534	0	0	0	0.11587	0.971555	4.387412	8.984579	25.600326
TCGA-B0-5400-01A	0	0.358873	0.298503	1.978398	39.353178	0	0.779723	0.038874	0	0	0.043625	0.021355	0.2875	0	0	0	0	0	2.070812	2.161984	0.354082	0.079501	37.049315	0	0	0.135386	0	14.144318	0.233994	1.914549	0.910928	0.005268	3.088831	0.139817	202.428553	28.713377	0.047763	0	12.487004	0.352704	5.122394	0	0	0	0.637482	1.392186	10.470251	11.963827	37.319715
TCGA-B0-5692-01A	0.136539	0.387373	0.160763	2.960579	27.345724	0	0.764017	0.040962	0	0	0.005746	0.01969	0.100981	0	0.039593	0	0	0	5.98815	6.908809	0.90059	0.150788	56.555991	0	0	0.556366	0	16.455151	2.121474	1.45287	3.633015	0.005551	3.588118	0.153465	230.836461	19.466248	0.207607	0	12.127954	0.225362	5.276091	0	0	0.014148	0.167931	0.573116	10.207936	11.932157	52.655794
TCGA-B0-5694-01A	0.058715	0.376789	0.345661	2.956812	15.427727	0	1.019485	0.066055	0	0	0.055596	0	0.144748	0	0	0	0.007407	0	6.379118	3.537338	0.456433	0.140493	46.339757	0.062876	0.032027	0.27606	0	18.631396	1.601473	0.29639	0.155341	0.011936	3.442472	0.128688	304.411807	16.689982	0.852184	0	11.824524	0.331539	2.515401	0.017185	0.00608	0	1.847029	0.960947	4.926671	10.2156	44.016839
TCGA-B0-5701-01A	0.068176	0.425988	0.069801	2.274253	25.24078	0	1.150208	0.076698	0	0	0.028691	0.02809	0.084036	0.021185	0.039539	0	0	0	5.011612	4.731834	0.369379	0.175679	44.02353	0	0	0.24931	0.013022	8.070626	0.737396	0.376924	9.682085	0	60.614487	0.141761	150.359192	4.060853	0.109944	0	10.531618	0.43925	5.306328	0	0.00353	0	0.048375	0.925445	8.804148	19.403378	41.839951
TCGA-B0-5709-01A	0.069336	0.288822	0.12423	3.380435	20.225638	0	0.724607	0.069336	0	0	0.014589	0	0.199418	0	0.006702	0	0.005832	0	4.058275	13.32123	0.391994	0.456593	22.175729	0	0	0.024148	0.017658	21.458755	0.46083	0.770371	0.917195	0.023492	3.519407	0.153264	571.87911	18.472298	0.085192	0.068248	10.931236	0.187388	6.602861	0	0.002393	0.047897	0.087463	0.974559	10.098006	19.895709	49.573836
TCGA-B0-5711-01A	0.025726	0.347552	0.230466	2.558004	15.884924	0	0.426787	0.13506	0	0	0.021653	0.00795	0.06342	0	0	0	0	0	8.641306	8.056192	0.69085	0.306201	18.402553	0	0.011226	0.752599	0	17.201687	1.480773	0.185516	7.09785	0	8.272884	0.133008	580.44442	18.160176	0.628223	0	11.875283	0.279349	3.334916	0	0	0	0.042593	1.520667	7.520227	17.721012	46.624511
TCGA-B0-5713-01A	0.093098	0.597429	0.256165	3.434081	18.125602	0	1.161638	0.104735	0	0	0	0.009589	0.057378	0	0	0	0	0	15.256979	7.290565	0.723712	0.228475	25.621702	0	0.055859	0.668731	0.008891	19.463161	0.682975	0.264813	6.359976	0	4.209636	0.211894	373.872809	22.669415	0.171582	0	17.99795	0.734607	6.94464	0	0	0	0.038534	1.805984	9.721444	15.580015	52.190884
TCGA-B4-5838-01A	0.054526	0.2302	0.07676	1.923833	22.306202	0	0.463788	0.020447	0	0	0.022946	0.014041	0.20163	0	0.015811	0	0	0	8.428491	6.302712	0.385332	0.224138	16.845452	0	0	0.056969	0	11.245908	0.543598	0.148543	2.091728	0.005542	3.336976	0.107249	240.540048	14.024744	0.213546	0	13.136092	0.386827	10.099729	0	0	0	0.651275	3.097083	14.665295	27.419304	35.7542
TCGA-B8-4151-01A	0	0.496273	0.14626	2.644537	23.02783	0	0.832062	0.137752	0	0	0.004294	0	0.226397	0	0	0	0	0	0.7967	5.342228	0.759564	0.135225	46.636374	0	0	0.138595	0.015592	34.062915	0.341653	0.304144	7.632178	0.006223	3.337101	0.119276	191.93258	34.279479	0.338508	0	14.316152	0.939597	6.225418	0	0.002113	0	0.028961	1.27312	7.288475	7.098405	51.10792
TCGA-B8-4153-01B	0	0.600863	0.119094	2.598565	21.504589	0	1.897049	0.082109	0	0	0.057591	0	0.067473	0	0	0	0	0	4.323954	3.388757	0.773682	0.15113	46.367153	0	0	0.214471	0	17.331251	0.767106	0.464918	1.52063	0.01391	7.447468	0.178423	384.557621	29.012623	0.037832	0	13.498404	1.168988	3.100498	0	0	0	0.394884	0.653461	4.296725	7.892504	36.777089
TCGA-B8-4620-01A	0	0.795161	0.227009	2.886134	15.576917	0	2.144683	0.350726	0	0	0.176439	0.003322	0.238519	0	0.018704	0	0.004069	0	2.775241	5.776675	0.881271	0.215677	32.792109	0	0	0.29484	0.030801	20.657876	0.388257	0.307509	0.030473	0.001639	1.346911	0.28274	271.969171	14.520666	0.282335	0	13.026411	0.016343	5.754378	0	0	0	0.053396	1.009071	4.325603	9.99801	35.192557
TCGA-B8-5163-01A	0	0.445216	0.106388	3.481559	18.67885	0	0.544296	0.151414	0	0	0.007496	0.002446	0.117105	0.001845	0	0	0	0	6.192665	13.713993	0.374862	0.316215	13.047793	0	0.002591	0.19232	0	11.313335	0.314974	0.626112	0.677749	0.010864	1.991505	0.132143	610.857372	23.008	0	0.029223	13.785713	0.053301	6.6954	0	0	0	0.044941	1.070113	9.714151	19.441602	32.70802
TCGA-B8-5164-01A	0.11283	0.464917	0.236815	2.938677	22.901934	0	0.577414	0.084622	0	0	0.047483	0.034866	0.250338	0.014024	0.013087	0	0	0	5.555624	28.06294	0.903679	0.454114	9.400211	0	0.01477	0.235772	0	12.398528	1.209757	0.314611	11.846568	0.002294	3.646509	0.157253	359.208065	13.145876	0.43669	0.011106	11.395834	0.19603	6.11628	0	0.002337	0.005846	0.069385	1.529413	13.276696	36.369618	44.501679
TCGA-B8-5550-01A	0.120289	0.253922	0.053881	2.932333	16.011806	0	0.90478	0.022554	0	0	0	0	0.18534	0	0.034881	0	0	0	7.648454	7.91316	0.49588	0.243545	34.618664	0	0	0.07855	0.005744	10.383835	0.311121	0.477094	0.437587	0.003057	2.531188	0.098021	350.255549	15.562586	0.020784	0	10.452301	1.179927	7.029687	0	0	0	0.106691	2.182917	10.273135	30.479569	55.06245
TCGA-BP-4160-01A	0.028576	0.231632	0.241368	4.051258	25.601441	0	0.735205	0.042863	0	0	0.012026	0	0.422676	0	0.016573	0	0.00721	0	7.899138	7.497393	0.363497	0.210385	16.034707	0	0	0.104496	0	15.756687	0.499894	0.654836	3.877274	0.020332	9.070014	0.115625	282.70765	17.075776	0.085581	0	9.529595	0.351668	6.063037	0	0.002959	0	0.033794	1.463543	9.928725	12.887562	41.604342
TCGA-BP-4164-01A	0	1.103951	0.284936	2.127201	10.87368	0	4.328961	0.373042	0.007706	0	0	0.012198	0.11678	0	0.027473	0	0.005976	0.019884	16.132185	7.425289	3.13564	0.232507	10.069392	0	0.005168	0.952747	0	25.967105	0.877697	0.284669	2.519959	0.021667	4.550249	0.444578	171.412804	34.633879	1.304118	0.011657	14.151	1.903223	6.580772	0	0	0.012271	0.056021	1.723846	7.00474	19.538903	58.745481
TCGA-BP-4166-01A	0	0.405731	0.109513	2.185221	16.040364	0	0.765795	0.098735	0	0	0.010388	0.005085	0.20284	0	0.009544	0	0.004152	0	0.770909	2.448343	0.387645	0.145386	29.939913	0	0	0.07737	0	15.602791	0.126913	0.432482	2.963619	0.008363	2.680318	0.127622	238.833839	17.009887	0.007582	0	7.667282	0.512247	3.069632	0.009633	0	0	0.190717	1.368784	9.034848	10.287034	23.932687
TCGA-BP-4167-01A	0	0.537645	0.13416	2.278992	29.627226	0	0.665949	0.160156	0	0	0.040848	0.002	0.119644	0	0	0	0.004898	0	3.927966	1.865966	0.384132	0.047642	73.86165	0	0	0.182545	0	22.920666	0.408985	1.913223	0.341176	0.007893	2.619355	0.216012	377.721492	18.21699	0.004472	0	9.944638	0.264202	4.758861	0	0	0.015087	0.174479	0.512081	6.427053	12.499128	31.196617
TCGA-BP-4329-01A	0	0.600696	0.257468	2.309947	13.928039	0	1.280987	0.109336	0	0	0.141105	0.007508	0.125786	0	0.016909	0	0	0	10.471755	3.452205	0.61814	0.091231	32.127915	0	0	0.198009	0.016708	18.159273	0.285191	0.471906	1.096459	0.008891	2.383835	0.262165	290.35262	24.372277	0.503773	0	12.193815	0.894926	6.420811	0	0	0.007553	0.03448	1.571879	6.818047	8.533914	39.138106
TCGA-BP-4332-01A	0.016451	1.066798	0.480026	4.221345	16.34159	0	3.915683	0.419496	0.005352	0	0	0.027112	0.1825	0.002556	0.085867	0	0	0	7.862479	2.855518	1.364089	0.218012	24.874692	0	0.003589	0.111722	0.006285	30.44195	0.33111	0.793517	2.483946	0.003344	3.334829	0.284749	263.027929	19.632421	0.712504	0	14.900056	0.836015	6.062049	0	0.001704	0	0.058365	2.492825	5.919818	11.57255	25.09129
TCGA-BP-4334-01A	0	0.875459	0.179313	0.958744	14.504326	0	2.304727	0.245193	0	0	0	0.004811	0.115136	0.007256	0.027086	0	0	0	1.047406	0.891464	0.88014	0.103155	115.430513	0	0.01019	0.365974	11.097597	36.29781	0.039533	0.179623	0.008826	0.002374	0.975258	0.377951	26.180001	7.100698	0	0	16.736816	0.006762	3.405958	0	0	0	0.027616	0.908239	13.186831	9.620308	18.126688
TCGA-BP-4337-01A	0.031886	0.963865	0.228523	1.534137	21.672767	0	6.267144	0.322846	0	0	0.040256	0.062403	0.176866	0	0.023116	0	0.004023	0.013384	11.317081	3.408603	2.861785	0.160418	38.533324	0	0	0.291506	0	20.177692	0.857702	1.497163	0.12654	0	2.315073	0.465904	225.272744	34.959905	0.297506	0.070618	17.344764	0.24237	8.667424	0.018665	0.003302	0.01239	0.233794	1.568628	7.043016	22.389878	42.403946
TCGA-BP-4341-01A	0.059542	1.659088	0.259085	2.100816	14.900692	0	6.113031	0.73683	0.004843	0	0.028189	0.021466	0.110089	0.004625	0.116545	0.015816	0.003756	0	3.815575	3.074687	2.9104	0.15343	73.67623	0	0.012991	0.178854	0.005687	19.559187	0.588007	0.512864	2.135067	0.016643	5.748085	0.654173	250.043449	30.263208	0.438949	0	15.700547	1.301722	3.395889	0.008713	0.003083	0.015424	4.161509	1.008868	4.139322	13.460474	39.564161
TCGA-BP-4345-01A	0	0.603278	0.145828	1.926212	21.033163	0	3.346868	0.288714	0	0	0.05508	0.033307	0.170821	0.002392	0.031256	0	0.003885	0	5.47409	2.048214	1.450904	0.126593	19.061603	0	0.00336	0.25741	0.005882	16.474559	0.304128	1.105468	0.343365	0.00313	2.230999	0.366907	525.285606	16.541715	0.085137	0	11.637857	0.36339	3.905611	0	0	0.003989	0.134753	1.215569	7.438431	17.1275	30.313698
TCGA-BP-4346-01A	0	1.49256	0.243886	1.412193	15.899306	0	4.021127	0.271063	0.005345	0	0.114073	0.032151	0	0.002552	0.014291	0	0	0	8.744009	9.303635	3.204268	0.245932	19.685732	0	0.021506	0.52351	0.006276	25.817438	1.548191	1.005661	1.996203	0.00167	3.097996	0.535473	206.63342	17.3763	1.347342	0	15.558654	0.668362	5.385328	0	0.001701	0	0.101025	1.850424	8.195766	22.422982	39.790445
TCGA-BP-4347-01A	0.011009	1.301393	0.267696	1.942151	23.217648	0	3.722417	0.322013	0	0	0.006949	0.029483	0.20355	0.042761	0.006385	0	0.005556	0.009242	13.749322	5.322829	2.474046	0.343123	12.579019	0	0	0.431338	0.012617	12.078894	0.356185	1.339031	4.664341	0.020142	4.088476	0.403384	305.534169	20.409531	0.027899	0	11.519269	0.202428	7.118403	0	0.00114	0	0.03385	1.411727	8.602228	23.917529	43.398584
TCGA-BP-4351-01A	0.030232	2.675214	0.437204	2.463036	17.420653	0	7.610287	1.042997	0.004918	0	0.003181	0.073179	0.260852	0.004697	0.061366	0.056212	0	0.006345	23.908279	5.518098	4.956618	0.335723	33.345433	0	0.009894	0.908115	0	26.688071	0.790459	1.063409	1.853899	0.035338	2.350367	1.004095	157.840253	21.55932	0.672098	0.037197	15.170975	2.181968	3.7154	0	0	0.003916	2.034311	1.557102	3.598302	18.07283	31.729246
TCGA-BP-4761-01A	0	0.500048	0.127692	0.929129	28.718232	0	1.708206	0.181044	0	0	0.013545	0.013261	0.257873	0.007501	0.027999	0.034197	0.012182	0	2.226934	2.942837	0.765763	0.043443	71.896868	0	0.014045	0.269023	0.024591	26.186455	5.385265	1.160499	0.009123	0.068701	3.262243	0.188112	37.825582	30.636482	0.092686	0.087122	23.94925	0.076889	18.27027	0	0	0	1.518709	1.127875	6.265522	9.00263	38.938095
TCGA-BP-4797-01A	0.100841	0.408706	0.139381	1.992463	20.939538	0	1.020779	0.257144	0	0	0.021219	0.010387	0	0.037602	0	0	0.005089	0	0.773945	13.380948	0.807658	0.32667	15.161381	0	0.013201	0.010536	0	11.132162	0.197274	0.32643	1.295845	0.01025	5.604528	0.131476	262.405391	11.690841	0.190499	0.009926	9.497725	0.245282	7.123198	0	0.002088	0	0.052472	1.172742	8.909542	34.969458	34.472207
TCGA-BP-4798-01A	0	0.941993	0.160123	2.006573	17.41716	0	3.79292	0.449635	0	0	0.021939	0.029534	0.160647	0.00405	0	0	0	0	7.127419	12.820441	2.70169	0.131136	22.023322	0	0.011374	0.068085	0.009958	12.210639	1.21597	0.501249	2.152581	0.005299	2.888991	0.357424	140.970158	10.419129	0.25221	0	12.731012	0.350972	3.716567	0	0	0.054018	0.086312	0.607275	9.049265	23.699963	29.559633
TCGA-BP-4799-01A	0.015879	0.284238	0.065029	1.976142	17.963601	0	0.868412	0.059545	0	0	0	0.02944	0.097862	0	0	0	0	0	2.804003	1.641271	0.433894	0.105215	46.30162	0	0	0.091246	0.006066	5.7909	0.083632	0.534361	0.213049	0.003228	1.846624	0.117791	200.068853	5.274465	0	0.023444	6.26927	0.016093	1.778001	0	0.001644	0.004113	0.20656	0.226243	4.227755	8.033323	16.596611
TCGA-BP-4967-01A	0.093887	0.951309	0.288377	2.514586	14.484683	0	3.263669	0.387285	0.02291	0	0	0.03143	0.115728	0	0	0	0.011845	0	11.994031	6.052321	1.083716	0.308176	16.287605	0	0	0.367856	0	19.615012	0.719673	0.195592	3.814635	0.085888	2.352654	0.263816	183.068393	10.769055	0.778666	0	9.144606	0.411199	5.112179	0	0	0	0.116584	1.310612	5.179473	15.029289	31.352933
TCGA-BP-4970-01A	0	0.494983	0.235149	3.999171	16.555761	0	0.888756	0.082026	0	0	0.013808	0.004506	0.242659	0	0	0	0.005519	0	9.927378	11.897423	0.762599	0.4375	17.029098	0	0.028635	0.239966	0	16.231333	1.571759	0.322487	3.451565	0.008893	2.923289	0.189307	399.223336	13.441424	0.241883	0	9.16795	0.161514	5.708339	0	0	0	0.786388	0.998159	9.821898	25.258565	36.532667
TCGA-BP-4971-01A	0	1.538129	0.435707	2.340019	14.868808	0	7.098904	1.110883	0	0	0.023259	0.056928	0.190749	0.00687	0.012821	0	0.005578	0	6.243285	8.362259	4.176564	0.287546	36.552319	0	0	0.230979	0	19.500229	0.673671	0.970699	1.207363	0.011235	1.519857	0.685796	369.617429	7.275333	2.302038	0	10.310393	0.115227	1.636793	0	0	0.005727	0.726806	1.004555	4.409076	21.675541	17.753161
TCGA-BP-4972-01A	0	0.821321	0.244527	3.078202	14.920059	0	1.1905	0.195409	0	0	0	0.013419	0.26763	0.060721	0	0	0	0	7.945993	9.866871	0.982009	0.357006	20.34441	0	0.009474	0.601156	0.008295	16.599837	0.310396	0.410569	7.303472	0.008828	2.043741	0.280642	400.331758	11.532813	0.465186	0	8.740161	1.216556	5.146415	0	0	0	0.40056	1.103659	7.497589	19.7322	34.235584
TCGA-BP-4981-01A	0	1.020024	0.20812	1.788372	19.817259	0	3.013025	0.457366	0	0	0.17109	0.005982	0.143178	0.009024	0	0	0	0	18.8236	3.647431	1.901694	0.138969	57.000842	0	0	0.348916	0	11.488689	1.250892	0.660806	0.115242	0.014758	1.809847	0.548336	138.61566	20.191839	0.722519	0.014292	13.365244	0.142949	1.500464	0	0	0	0.17171	0.950521	4.000343	14.180469	28.881065
TCGA-BP-4983-01A	0.029175	0.808011	0.216561	5.876823	25.446392	0	5.648155	0.262574	0.009492	0	0	0.033057	0	0	0.00846	0	0.014723	0	0.261719	13.317957	1.993059	0.128879	116.096958	0	0.012731	0.883989	0.011145	20.951909	0.126223	0.626493	0.645065	0.008896	6.260988	0.350871	94.689188	5.03086	0.094098	0.172305	18.544345	0.038016	4.556791	0	0.006042	0	0.151811	1.168429	7.294142	31.644346	36.465684
TCGA-BP-4985-01A	0	0.430868	0.198757	1.779084	27.062831	0	1.177506	0.187196	0.036092	0	0.029177	0.011426	0.205105	0	0	0	0.020993	0	6.422262	4.858728	0.888474	0.364121	26.282817	0	0	0.304244	0.307242	14.293832	0.083467	0.315539	0.031445	0.008457	1.594788	0.20261	233.972943	7.151919	0.076668	0.450415	9.141442	0.036137	6.711351	0	0	0	0.190223	1.16407	8.099057	13.963664	31.046882
TCGA-BP-4989-01A	0	1.396846	0.299399	3.376708	19.460731	0	8.166834	0.501304	0	0	0.109878	0.02797	0.205974	0	0.012114	0	0.042163	0	4.125757	7.541443	3.090024	0.299878	55.785537	0	0.004557	0.261885	0.00798	12.146	1.06478	0.692886	0.501304	0.002123	1.315232	0.561101	142.361761	7.931245	1.49174	0.01028	11.12722	0.402217	2.139422	0	0.004326	0	0.093867	1.544367	6.849872	23.980642	31.74935
TCGA-BP-5183-01A	0.027845	1.090929	0.306468	3.447512	19.815199	0	1.585489	0.375906	0	0	0.093745	0.051627	0.343224	0.008652	0.032298	0.014793	0.014052	0.011688	16.897674	7.815829	1.587351	0.341676	20.634157	0	0.024301	0.058185	0.010637	20.529147	1.634183	0.566697	2.457366	0.005661	2.969887	0.422506	193.567043	13.386351	0.91091	0	11.82248	0.495872	3.758979	0.016299	0.017301	0.014426	1.376458	1.447566	7.068712	14.668163	49.737914
TCGA-BP-5191-01A	0.024048	0.584791	0.147726	1.157017	22.949083	0	0.611951	0.21643	0	0	0.050601	0.009908	0.207494	0	0	0	0	0	5.005623	2.620908	0.679781	0.085574	30.953868	0	0.01574	0.238692	0	8.973026	0.791615	1.275572	0.890715	0.004889	1.537393	0.248666	116.399381	10.084557	0.188363	0.047341	8.795388	0.066153	2.390747	0	0.00498	0	0.580158	0.879748	2.925636	8.661422	17.120959
TCGA-BP-5198-01A	0.152512	0.367934	0.089228	3.074912	15.60794	0	0.912822	0.130725	0	0	0.018338	0	0.026856	0	0.006318	0	0.005497	0	2.023255	5.077738	0.66721	0.259327	30.727546	0	0	0.284548	0	14.758305	0.745897	0.59355	2.108067	0.017717	2.785778	0.171419	271.516076	25.39318	0.115445	0	9.468381	0.085171	5.204182	0.006377	0	0	0.247354	0.620866	8.31819	18.078497	41.986552
TCGA-BP-5202-01A	0.071398	0.554635	0.237576	4.152764	19.072866	0	1.522437	0.053549	0	0	0.010016	0.009806	0.264022	0	0.013803	0	0	0	18.633503	10.08735	0.63912	0.464334	30.430199	0	0.025963	0.223793	0	10.774172	0.581982	0.308924	5.167647	0	12.057393	0.139098	326.379959	15.032394	0.07676	0	12.110641	0.303226	4.750776	0	0	0	1.260911	1.580933	7.279214	14.978944	38.159332
TCGA-CJ-4640-01A	0	0.293314	0.100658	4.614577	34.867898	0	0.956038	0.147471	0	0	0.034478	0	0.282764	0	0	0	0	0	0.541688	4.054777	0.609865	0.136723	30.584187	0	0.003575	0.05992	0	23.714353	2.148314	0.682715	2.340958	0.108258	7.811865	0.121552	333.846705	21.976531	0.339741	0	10.534275	0.166066	2.822896	0	0.001697	0	0.038756	3.328481	16.302558	18.949205	64.713203
TCGA-CJ-4869-01A	0	0.198382	0.069389	4.478127	38.896557	0	0.590759	0.084716	0	0	0	0	0.083539	0	0	0	0	0	4.210751	3.773088	0.404446	0.097022	87.40535	0	0	0.07081	0	16.947804	1.121862	0.666123	0.409839	0.004592	2.794165	0.121879	226.513743	16.056041	0.187361	0.055592	12.789004	0.258393	5.035577	0	0	0	1.170173	1.365821	7.913718	11.823556	44.41767
TCGA-CJ-4873-01A	0	1.261592	0.213228	1.965255	24.379816	0	4.454382	0.503863	0	0	0.084817	0.024912	0.563108	0	0	0	0	0.01128	10.272103	3.608886	2.063673	0.187955	43.94254	0	0.099673	0.744039	0.010266	17.31882	0.763288	1.223013	0.137114	0.002731	1.208636	0.440978	147.908554	5.295844	0.513843	0.026451	16.189681	2.147678	3.318392	0	0	0	0.038136	1.614339	4.777632	14.373396	28.295313
TCGA-CJ-4878-01A	0.035058	1.207744	0.367906	2.56383	25.344526	0	8.033998	0.341811	0	0	0.007377	0.014444	0.086426	0.021787	0.030498	0	0.026537	0	10.191807	8.499035	3.303343	0.271013	21.511522	0	0.038245	0.329658	0.006696	22.367044	0.158268	0.286519	1.563511	0.01069	2.781857	0.484663	177.295576	42.424641	2.035277	0	11.954072	0.213182	7.172373	0	0	0.009082	0.049751	1.471523	5.92815	13.407951	29.00515
TCGA-CJ-4882-01A	0.155208	2.018212	0.145665	3.036797	14.783311	0.048413	3.251336	0.756637	0.016833	0	0.010886	0.253128	0.605825	0	0.900138	0.068712	0.078324	0.032574	2.109963	2.693636	1.730582	0.180928	48.920118	0.027701	0.005644	1.162169	0.049411	17.34046	0.52065	1.044633	0.630607	0.084138	2.792269	1.302546	230.57908	21.939613	0.047675	0.203698	9.872445	0.348308	4.317746	0.037856	0.048217	0.033505	1.046234	0.996141	4.838531	13.468885	24.922047
TCGA-CJ-4884-01A	0.013406	0.869327	0.174997	2.029568	24.930807	0	1.681188	0.351899	0	0	0.019746	0.009666	0.099145	0	0.023324	0	0.003383	0.005627	9.286593	4.669877	1.421063	0.207266	26.184759	0	0.00585	0.4342	0.005121	19.050946	0.675809	0.63589	3.513764	0.006813	2.601249	0.260668	203.477356	20.379099	0.370605	0	13.908279	0.131983	5.437949	0	0.001388	0	0.050732	0.660781	8.924245	23.919373	38.012512
TCGA-CJ-4891-01A	0	0.879549	0.263263	1.263471	33.350222	0	3.88585	0.295429	0	0	0.055257	0.045082	0.107898	0	0	0	0	0	1.857687	3.440506	1.113489	0.400106	86.754393	0.023434	0.038197	0.400126	0	15.943367	0.218171	0.497978	0.090981	0.017795	2.017708	0.268102	96.938059	8.962224	0.211744	0	18.254771	0.114062	4.846426	0	0.002266	0.017007	0.336437	0.956478	5.592802	15.624154	23.718276
TCGA-CJ-4894-01A	0.022142	1.256388	0.204031	4.048269	18.076144	0	3.221993	0.315527	0	0	0.074546	0.009123	0.354811	0	0.012842	0	0	0	30.210302	9.720829	2.065518	0.35321	17.119608	0	0.057972	1.341802	0	25.993854	1.949252	0.457734	7.000433	0.009003	5.555574	0.303623	258.689381	22.107809	0.698849	0	11.845849	0.400729	5.772627	0	0	0	0.03666	1.982456	9.92671	16.305248	48.756608
TCGA-CJ-4901-01A	0.029441	0.745762	0.165783	3.248457	18.930843	0	3.182986	0.176643	0	0.027805	0.123896	0.033358	0.145157	0	0.017074	0	0	0	6.969351	6.444894	1.220592	0.245654	42.908071	0	0	1.030456	0	13.145858	0.476261	0.651068	0.472903	0.002992	1.834864	0.311048	185.295694	8.419548	0.08139	0	12.580222	0.161975	3.458333	0	0	0.02288	1.072352	2.301447	6.412691	15.241329	45.799767
TCGA-CJ-4902-01A	0.095535	0.968002	0.23475	2.623063	21.915661	0	3.081187	0.329595	0	0	0.064327	0.017713	0.211966	0.002969	0.005541	0	0.004821	0.00802	8.138449	6.170738	1.917404	0.269624	23.243705	0	0	0.519044	0.007299	20.711377	0.280341	0.603198	1.400977	0.02719	3.357651	0.491791	462.691345	16.624579	0.906777	0.009404	11.910494	0.630733	4.576411	0	0	0.009899	0.253076	1.162541	7.049832	19.411832	26.989596
TCGA-CJ-4907-01A	0.021773	0.536817	0.245208	3.380092	12.58588	0	1.322381	0.146965	0	0	0.096208	0.002243	0.134188	0.040594	0.012627	0	0	0	17.448141	8.348887	0.728301	0.251135	17.509961	0	0.009501	0.432218	0.008318	22.431498	0.790438	0.523363	4.608245	0.011065	3.014698	0.24227	473.977797	21.906346	0.180574	0.032147	11.153481	0.62731	7.521825	0	0	0.01128	0.077245	1.278613	6.690327	16.484159	42.45742
TCGA-CJ-4916-01A	0	0.991312	0.331263	3.380268	18.133015	0.021627	2.807306	0.502658	0	0	0.097258	0.026186	0.256382	0.003591	0.013403	0	0	0	7.106429	6.599236	2.199413	0.235375	22.100386	0	0.010085	0.193171	0	19.456188	1.460673	0.574046	3.192553	0.002349	2.056598	0.38444	265.158361	11.172675	0.212968	0	11.072447	0.645788	3.183365	0	0	0.023947	0.836326	1.299347	6.617538	16.513343	40.210466
TCGA-CJ-5679-01A	0.058207	0.491481	0.268175	1.736319	25.437092	0	1.035206	0.08731	0	0	0.006124	0	0.179368	0	0.016879	0	0	0	7.063592	1.718632	0.589596	0.039283	122.949221	0	0	0.167242	0	9.713753	0.361317	0.26584	4.49888	0.005916	4.581378	0.111218	107.422642	11.185257	0.026819	0.042971	13.057635	0.324454	4.412369	0.017036	0.003014	0	0.178973	2.123792	7.251378	12.04765	29.460669
TCGA-CJ-5684-01A	0.08713	0.456135	0.133811	3.549319	19.237204	0	0.575743	0.065348	0.014174	0	0.018334	0.008975	0.107399	0	0.012633	0	0	0	9.393873	4.380526	0.636271	0.138989	40.214314	0	0	0.204828	0.016643	15.667565	0.876845	0.272273	4.371598	0	18.796226	0.097931	464.203102	19.442999	0.070255	0	12.905345	0.845205	3.82959	0	0	0.022571	0.154561	0.654278	6.559947	13.007872	48.870089
TCGA-CW-5584-01A	0.023903	0.306778	0.079536	3.404104	19.513317	0	1.008163	0.125489	0	0	0.030177	0.004924	0.147316	0.007427	0	0	0	0	4.812616	10.748302	0.326578	0.25224	38.215694	0	0	0.112382	0	14.315915	1.551195	0.241318	5.02747	0.014577	9.775334	0.131643	380.563154	28.773877	0.11564	0	13.998565	0.442972	5.950183	0.006996	0.002475	0	0.056535	1.610809	10.222205	19.823452	56.93365
TCGA-CW-5587-01A	0	0.204989	0.142404	4.412637	19.657317	0	0.632862	0.037933	0	0	0.04257	0.010419	0.311716	0.007858	0.014666	0	0	0	7.461069	16.088675	0.667201	0.477876	18.360781	0	0.02207	0.554862	0.019322	16.838396	0.723054	0.988821	10.284331	0.005141	1.868575	0.079586	392.842795	13.442321	0.256342	0	9.375626	0.26362	6.649165	0	0	0.013102	0.059813	1.071219	9.518012	22.157217	56.655894
TCGA-CZ-4863-01A	0.023859	0.765534	0.250382	2.831538	27.888354	0	2.69691	0.250517	0	0	0	0.036863	0.117636	0.007414	0.013837	0	0.00602	0	5.374513	12.03581	1.562445	0.389375	16.760486	0	0	0.137104	0	13.128985	0.736024	0.462631	3.336467	0.0097	6.538123	0.252075	219.186851	16.034157	0.30231	0.011742	13.159825	0.203807	6.454207	0	0.002471	0	0.028216	2.347457	13.061863	18.534236	48.88322
TCGA-CZ-5457-01A	0.041558	0.301775	0.218061	2.839258	17.888279	0	0.823823	0.140257	0	0	0.004372	0.006421	0.204901	0	0	0	0	0	12.799523	4.70811	0.24474	0.277918	14.151894	0	0.009067	0.162826	0	21.647274	0.53548	1.391875	3.585094	0	4.719523	0.084077	301.479335	14.536203	0.009574	0	9.209443	0.15343	3.601496	0	0.006455	0.010765	0.093379	1.964414	8.427463	11.969159	47.250909
TCGA-CZ-5458-01A	0	0.474696	0.185868	2.749953	18.524581	0	0.806863	0.140547	0	0	0.029574	0.004826	0.375359	0	0	0	0	0	14.106229	8.820661	0.397298	0.229948	17.208001	0	0.020443	0.208032	0	27.920764	0.67416	0.487996	4.200924	0.159525	3.928241	0.136908	564.951928	23.451238	0.329187	0	11.132344	0.949617	6.732029	0	0	0	0.022162	1.09148	7.294717	13.808927	49.148343
TCGA-CZ-5465-01A	0	0.808703	0.340483	3.754731	13.682125	0	1.297624	0.153487	0	0	0	0.004216	0.252256	0	0	0	0	0	10.957257	7.465536	1.089508	0.379189	14.52976	0	0	0.427641	0	19.795247	0.789158	0.232847	5.004394	0.018721	1.426678	0.138011	283.88916	13.142871	0.249878	0	13.463628	0.414817	5.164006	0	0	0	0.033883	1.493407	8.510028	8.471659	52.645763
TCGA-AK-3436-01A	0	0.523553	0.09362	2.413428	18.089679	0	1.30762	0.222069	0	0	0.040314	0.01794	0.150282	0	0	0	0	0	10.002505	1.062666	0.287202	0.089763	46.498086	0	0	0.436745	0	20.15792	0.792855	0.831755	1.477854	0	3.698584	0.135077	184.315331	14.849288	0.316991	0.154296	14.932528	0.21939	4.80734	0	0	0	0.296607	1.012777	5.999583	7.808175	43.911286
TCGA-B0-4688-01A	0.033977	1.216419	0.408746	2.680972	16.633867	0	3.649558	0.47143	3.753069	0	0.003575	0.007	0.209405	0	0	0	0.004287	0	0	6.323286	2.385134	0.617042	17.191793	0	0	0.0355	0.811247	34.632588	0.057521	2.89666	0.012842	0.010361	2.848926	0.271142	33.956092	11.328743	0.180034	0.016722	26.883851	0.049193	6.773512	0.009944	0.001759	0.004401	2.193905	0.686915	19.470064	19.048403	28.605097
TCGA-B0-4690-01A	0	1.175229	0.375223	2.676569	18.477297	0	5.893126	0.386622	0.010483	0	0.010169	0.039824	0.11914	0.005006	0	0	0	0	12.864165	10.435412	1.684888	0.215462	30.033756	0	0.003515	0.168312	0.018462	15.056688	0.242419	0.766715	0.730625	0.003275	2.887795	0.315049	265.30811	12.394893	0.129893	0	20.134929	0.20758	11.471986	0	0.003336	0.004173	0.034292	1.820719	11.740684	18.519815	37.375143
TCGA-B0-4691-01A5	0	0.952339	0.17272	1.020374	16.745487	0	3.727073	0.271122	0	0	0.045639	0.116672	0.089118	0.029955	0.034942	0	0	0	7.330484	4.010705	1.521457	0.070973	37.343601	0	0.010516	0.302157	0.092066	18.696354	0.321863	1.274466	0.346125	0.144526	2.276231	0.327757	62.764687	46.431663	0.044416	0	15.006359	0.36986	10.286659	0	0.002496	0	0.085502	1.614808	7.34019	11.556411	34.452762
TCGA-B0-4697-01A	0	0.524315	0.074863	1.039168	12.011936	0	3.35605	0.303727	0.01464	0	0.04734	0.055618	0.083196	0.006991	0.026096	0	0.011354	0	2.171492	3.312837	1.261361	0.154599	21.827988	0	0.009817	0.164546	0.008595	10.84311	0.173514	1.903645	0.02551	0.052597	1.069716	0.285747	63.395121	8.456231	0.010366	0.011073	9.572865	0.039089	1.642212	0	0	0	0.090463	0.316229	2.631362	6.979475	13.022776
TCGA-B0-4698-01A	0	0.755528	0.278106	4.564757	39.107	0	1.818108	0.191739	0.686224	0	0.053794	0.054861	0.078781	0.635528	0.049422	0.011318	0.010751	0	0	5.912783	1.365052	0.156851	22.106863	0	0	1.291027	0.016277	24.944318	0.072134	0.460897	0.012078	0.019489	2.812979	0.383126	41.39277	18.425765	0.029448	0	15.632359	0.006169	5.576478	0.006235	0.006618	0	0.035273	1.632602	12.84402	16.035924	53.784025
TCGA-B0-4699-01A	0	1.103244	0.424514	3.133474	27.620276	0	3.125117	0.417157	0.00329	0	0.012768	0.046875	0.149585	0.004714	0.02346	0	0	0	0.02688	7.984125	1.453175	0.382204	40.946591	0	0.008826	1.257367	1.502846	21.398096	0.09131	2.150545	0.019111	0.279594	1.500978	0.402377	61.218753	6.152118	0.00466	0.03484	19.164606	0.004393	7.226897	0	0.004189	0.005239	0.035879	2.39892	21.475994	22.234825	25.346811
TCGA-B0-4700-01A	0	0.431398	0.081733	4.30177	31.280373	0	2.110014	0.205277	0	0	0.009599	0.004699	0.112458	0.014175	0.013228	0	0.01151	0	2.455294	3.358509	0.709223	0.083963	55.249019	0	0	0.190645	0	10.86433	0.248843	0.614056	0.887915	0.004637	3.31201	0.240978	302.837384	12.782402	0.073564	0.134705	13.357757	0.40288	4.320262	0	0	0	0.345261	1.001292	8.324594	15.051232	31.389174
TCGA-B0-4703-01A	0.066201	1.095602	0.35584	3.227602	16.222871	0	5.726348	0.310316	0	0	0.006965	0.052847	0.142802	0	0	0	0.004176	0	0.211702	10.316294	1.653033	0.294469	26.212396	0	0	0.423651	0.006323	23.328876	0.33311	1.103312	0.015638	0.003364	3.004058	0.279028	431.466102	16.769729	0.247833	0.24436	14.30955	0.074282	8.599187	0	0	0.034298	0.027401	1.484973	8.688164	14.063955	28.348399
TCGA-B0-4712-01A	0.02468	0.391782	0.170565	3.673196	23.940125	0	1.332438	0.055531	0	0	0.01558	0.005084	0.121687	0	0	0	0	0	0.233701	2.572086	0.523248	0.07874	145.837751	0	0.005385	0.103146	0.009428	16.128053	0.478179	0.735644	0.825532	0.002509	3.012958	0.11096	217.531212	12.591779	0.073916	0.085027	15.311883	0.414505	9.104309	0	0	0	0.052537	0.646281	6.972089	9.383138	53.056151
TCGA-B0-4714-01A	0	1.650277	0.464396	1.555721	14.900903	0	14.761893	0.565855	0	0	0.162535	0.040707	0.221425	0	0.015627	0	0	0.015081	16.284729	7.24039	3.393762	0.152094	27.950887	0	0.003919	1.829947	0	26.139537	0.834627	0.541196	1.660012	0.005478	2.048706	0.68446	281.805303	19.660851	0.376598	0.035364	16.572255	0.548778	2.136011	0	0.00186	0.004653	0.07223	1.366221	4.800813	12.794824	31.736624
TCGA-B0-4814-01A	0.035981	0.923591	0.386807	2.515951	11.509142	0	3.505651	0.269857	0	0	0.140064	0.027796	0.133053	0.008386	0.020867	0	0.009079	0	8.795585	4.691051	1.483279	0.105963	38.010618	0	0.015701	1.437948	0	20.426865	1.587143	0.680388	2.662024	0.005486	3.849225	0.325553	225.468773	25.73541	0.48492	0.017708	19.16767	0.458432	4.65023	0	0	0.00466	0.042551	0.862524	6.238072	12.344157	60.625421
TCGA-B0-4828-01A	0	1.374695	0.352529	2.202254	12.993139	0.038473	10.184659	0.570441	0	0	0.307106	0.055052	0.3294	0	0.089414	0.021841	0	0.043143	4.063746	4.314379	3.496208	0.148822	32.733617	0	0	0.773196	0.039265	16.710471	1.631777	0.606132	1.569411	0.004179	2.258554	0.667727	64.863652	26.431001	0.615648	0.020234	19.870154	0.473221	4.552496	0	0.004257	0	0.029172	1.298228	5.605017	11.193398	59.334942
TCGA-B0-4836-01A	0	0.717413	0.295829	3.14608	17.589414	0	2.112394	0.304559	0	0	0.052582	0.028958	0.154014	0	0	0	0.007882	0	4.011237	4.24821	1.01545	0.195482	24.75335	0	0	0.440595	0.0179	13.254064	0.305542	0.455523	0.348278	0	6.994494	0.18959	152.640562	15.299568	0.035981	0	10.857063	0.162813	8.568608	0	0	0.016184	0.022165	1.082602	7.378002	17.128783	32.826648
TCGA-B0-4841-01A	0	0.676996	0.164178	0.8401	20.452604	0	0.867974	0.060133	0	0	0	0.022023	0.164715	0	0	0	0	0	2.850353	1.238901	0.45329	0.039353	95.905039	0	0	0	0.051049	12.114057	0.321745	0.68954	0.575764	0	2.343964	0.315409	258.360251	20.172685	0	0	6.745276	0.371469	1.608179	0	0	0	0.663731	0.560903	3.940572	5.984958	13.405552
TCGA-B0-4844-01A	0.062346	0.842287	0.462782	2.373061	16.131383	0	5.002099	0.358488	0	0	0.192407	0.03425	0.461095	0	0.012053	0	0	0	6.210817	3.593137	1.654683	0.081603	33.181697	0	0.013603	0.542831	0.00397	18.372195	0.828748	1.765076	1.955792	0.004225	7.110364	0.301321	71.274387	27.000896	0.555374	0.030684	17.991963	0.451332	4.548063	0	0.002152	0	0.068815	0.928331	8.709948	16.792894	37.947887
TCGA-B0-4846-01A	0.064395	1.190776	0.309048	3.087927	17.871887	0	1.874071	0.205259	0.015714	0	0.01355	0.006633	0.119063	0.002501	0.051351	0	0	0	10.521048	10.357282	1.972007	0.325946	14.636449	0.034479	0.007025	0.689629	0	22.366624	1.232503	0.469533	11.825374	0.009818	2.611804	0.323891	299.153695	18.33857	0.556321	0	14.306899	0.158497	4.574014	0	0.003334	0	0.053308	1.481665	8.242483	13.853973	54.993057
TCGA-B0-4847-01A	0	0.979073	0.244926	1.805459	22.852464	0	4.305031	0.464375	0	0	0.201347	0.040585	0.208146	0.008745	0.065289	0	0	0	12.291561	4.630981	2.373449	0.107057	47.196697	0	0.024562	0.646914	0.005376	20.14818	3.414641	1.041834	1.515783	0.011443	2.341752	0.465003	85.840562	21.14554	0.791018	0	16.265057	0.753834	2.116885	0	0	0	0.01997	0.70988	4.61073	12.960498	34.902102
TCGA-B0-5080-01A	0	0.484022	0.242358	4.317603	23.469009	0	1.295237	0.095966	0	0	0.032309	0.01318	0.031544	0.007952	0	0	0	0	2.580503	3.844521	0.397869	0.219812	27.95241	0	0	0.120319	0.019553	22.421987	0.341777	1.562466	0.009672	0.013006	3.091208	0.224353	480.081347	23.915908	0.082538	0	11.051465	0.014821	6.708515	0	0	0	0.187636	1.330384	8.636467	11.094748	38.805117
TCGA-B0-5084-01A	0	0.868515	0.121415	4.356309	46.11067	0	4.110233	0.318315	0.032491	0	0.03152	0.007715	0.369284	0	0	0	0	0	0.970497	3.327281	1.964289	0.14092	149.181897	0.026735	0	0.182593	0.061994	12.411428	0.779571	0.528108	0.132103	0.007613	3.16009	0.319893	54.680161	14.457501	0.362351	0	21.835407	0.108439	9.937874	0.007307	0	0	0.584592	0.990246	6.323618	16.255205	39.303733
TCGA-B0-5094-01A	0.01476	1.824598	0.646042	1.571824	11.478753	0	5.945389	0.498157	0	0	0.102492	0.04257	0.072775	0	0.029961	0.007841	0	0	22.995079	4.297777	1.780226	0.2916	26.443809	0	0.009661	0.508916	0	13.18984	1.904661	1.409746	2.702864	0.009002	2.69338	0.509313	83.538349	15.035542	2.213683	0.014529	19.045617	0.487244	7.134312	0	0.001528	0	0.027929	2.11728	6.531027	16.409629	41.085554
TCGA-B0-5107-01A	0	0.953831	0.227927	2.937859	30.853474	0	11.786193	0.381634	0.008278	0	0.026767	0.015724	0.219526	0.003953	0.014755	0.013516	0	0.010679	7.958615	4.502958	1.486344	0.19356	40.350193	0	0	0.66456	0	26.455442	3.125138	0.61565	0.091352	0.015516	3.89062	0.417505	37.450888	20.369154	1.084348	0	28.257207	0.162079	10.037637	0	0.002635	0	0.072212	1.489218	8.753055	12.185727	47.885244
TCGA-B0-5402-01A	0	0.519713	0.162178	3.658183	9.13346	0	0.916257	0.118801	0.007362	0	0.028569	0	0.223143	0.003516	0.006562	0	0	0	5.010993	9.165068	0.437107	0.347089	16.986936	0	0	0.390108	0	23.7145	0.672542	0.217578	3.339799	0.029901	2.42082	0.185669	584.049131	13.391563	0.104264	0	12.31179	1.372761	6.142211	0	0	0.023448	0.128453	1.524962	5.496337	13.657762	65.177946
TCGA-B0-5712-01A	0	0.569064	0.259938	1.732343	25.521488	0	1.242815	0.121173	0	0	0	0.011887	0.369846	0	0.020079	0	0	0	19.493165	3.398559	0.848168	0.195417	38.0381	0	0.005036	0.916363	0	17.730397	1.636767	0.129454	0.929035	0.002346	6.591788	0.204939	171.21336	7.733357	0.404111	0.034078	13.170992	0.183792	4.211764	0	0	0	0.11464	2.470865	10.669569	17.503858	60.307622
TCGA-B4-5377-01A	0.167754	0.793222	0.262997	2.273387	22.329926	0	1.530079	0.110089	0	0	0	0.00216	0.077542	0.006516	0	0	0.005291	0	12.634643	15.252606	0.889136	0.717887	23.914892	0	0.027451	0.164318	0	27.382216	0.41811	0.27891	18.042171	0.004263	6.116823	0.18855	321.73741	24.532402	0.314006	0	13.071384	0.188232	8.037038	0	0	0.010864	0	3.068502	9.18279	15.325448	47.898238
TCGA-B8-4143-01A	0	1.139569	0.343537	2.379715	17.25868	0	3.83683	0.782921	0	0	0.011767	0.053763	0.114887	0.011585	0.032433	0	0	0	4.679129	6.112373	2.845483	0.299646	19.542793	0	0	0.671935	0	17.229045	0.434802	1.401017	0.066931	0.003789	3.479376	0.609699	171.023483	6.156166	0.266258	0	18.628442	0.094462	7.422636	0	0	0.019316	0.141088	1.694104	6.059985	11.674143	31.544276
TCGA-B8-4622-01A	0.018561	0.858852	0.356318	3.369723	12.592223	0	3.014043	0.278417	0	0	0.156224	0.022943	0.205911	0	0.010765	0	0	0	7.119679	7.881367	1.372924	0.343914	31.941531	0.019876	0.024298	0.543002	0	23.778318	1.180109	0.636532	6.106761	0.007547	2.856253	0.321276	313.322398	20.182614	0.487474	0	18.80165	0.825016	5.637826	0	0	0.019233	0.01756	2.072821	6.428013	16.112594	49.700616
TCGA-BP-4335-01A	0	1.826714	0.325732	2.551183	14.322248	0	8.169472	0.545396	0.014787	0	0.243867	0.044474	0.140056	0	0.118615	0.012073	0.011468	0	6.429052	3.985216	2.933549	0.153367	37.573614	0	0	0.605452	0.030385	16.306994	0.893403	0.841229	1.150914	0.018479	1.839744	0.850547	243.889971	14.839137	0.685825	0.055921	11.362512	0.355339	1.908448	0.039907	0	0.035321	0.069874	1.55331	4.202061	13.367412	30.169251
TCGA-BP-4354-01A	0	0.774398	0.17784	1.916586	25.448643	0	6.131244	0.382137	0.007535	0	0.01462	0.047711	0.22838	0	0.033579	0	0	0	0.565568	9.370273	2.236823	0.252926	26.983582	0.024801	0	1.028404	0.008848	20.02504	0.740602	0.879601	0.179443	0	2.604114	0.299355	200.16224	15.506517	0.240099	0.604111	16.083657	0.023472	9.782466	0.040671	0.007195	0	0.17529	0.61984	12.121652	18.914861	49.781995
TCGA-BP-4770-01A	0	0.370562	0.421241	2.184819	20.286545	0	0.626648	0.068572	0.029747	0	0.230861	0.007063	0	0.028411	0	0	0	0	0.003797	3.011214	0.398447	0.103776	15.077942	0	0	0.059704	0.008732	20.290535	0	2.227058	0	0.002323	1.747671	0.16956	551.314272	13.267277	0.015798	0	15.878793	0	4.882667	0.00669	0	0	0.010813	1.949661	12.751345	18.85921	38.232685
TCGA-BP-4771-01A	0	0.853307	0.150389	2.063625	18.745528	0	6.703397	0.264397	0.009558	0	0.139084	0.052955	0.072423	0.011411	0.008519	0	0.007412	0	8.63079	7.279711	3.086461	0.131576	32.135662	0	0	0.422042	0.016834	21.530998	0.671414	1.080434	1.035381	0.005972	2.93987	0.493638	260.17838	20.065223	0.82907	0.007229	14.365167	0.361536	5.226337	0	0.003042	0.00761	0.045165	1.09452	9.259427	20.899395	35.627616
TCGA-BP-4787-01A	0	0.585487	0.218217	1.713663	21.65426	0	1.817894	0.36233	0	0	0.077736	0.032199	0.070058	0	0.032963	0	0	0	7.699814	5.194309	1.218367	0.233635	47.717287	0	0	0.341453	0.010856	18.075064	0.68958	1.338886	3.555167	0	1.798528	0.26511	213.755054	19.51935	0.340439	0.041959	15.080688	0.304471	4.944142	0	0	0.014723	0.060493	1.439062	9.412492	17.668109	33.647495
TCGA-BP-5178-01A	0.020473	0.255845	0.036682	1.641708	21.913574	0	0.889414	0.061419	0	0	0.030155	0.010544	0.277592	0	0.01781	0	0	0	1.302607	2.922158	0.434048	0.123097	73.182008	0	0	0.096257	0.003911	11.553749	0.42362	0.337926	2.01571	0.016648	2.348051	0.110453	255.418403	19.424687	0.089614	0.060456	11.217961	0.302345	4.255509	0	0.00212	0.037124	0.682768	0.953954	5.133134	11.496646	40.323269
TCGA-BP-5201-01A	0.023497	0.944394	0.180429	3.858832	20.091091	0	3.250654	0.370078	0.007645	0	0.039554	0.135536	0.144816	0.007301	0.381564	0.074897	0.005929	0.009863	0.413762	4.050557	1.583037	0.121096	46.29839	0	0	0.834701	0.031417	18.156091	1.418791	1.238827	1.705107	0.026272	1.985295	0.464814	214.568618	19.634823	0.649585	0	12.741458	0.37762	4.518299	0.013754	0.021899	0.066955	0.866979	2.221384	5.546545	12.45782	50.480087
TCGA-CJ-4637-01A	0	1.032535	0.391249	2.088067	27.701063	0	2.925222	0.310207	0	0	0.045407	0.014819	0.221664	0	0.020859	0	0.004537	0.030194	1.595276	11.394837	2.634908	0.191978	11.477417	0	0.094166	0.648218	0	19.907691	1.180562	0.760796	1.104469	0.003656	3.125478	0.412331	165.333195	9.732006	0.439147	0.504479	14.298307	0.080713	5.975046	0	0.003724	0.009317	0.820902	0.609403	12.045713	18.050478	42.01251
TCGA-CJ-4638-01A	0	1.520185	0.13334	1.724417	25.528144	0	6.389516	0.672015	0.00678	0	0.017538	0.045074	0.154111	0	0.054382	0.03321	0.010515	0.017493	10.294904	2.714958	3.465505	0.171314	29.12026	0.022314	0.004546	0.696689	0.015921	33.057909	2.500753	0.744657	0.693058	0.012708	1.834242	0.800994	41.125666	7.643579	0.475255	0.010255	17.978702	0.479696	4.186832	0	0.002158	0.010796	0.542142	1.143467	5.33439	20.60535	44.463915
TCGA-CJ-4644-01A	0.037514	0.285085	0.120028	3.321095	24.163633	0	0.588081	0.126611	0	0	0.007894	0	0.138724	0	0.010878	0	0	0	16.567906	6.38226	0.229765	0.32223	40.132835	0	0.008185	0.146984	0	29.135038	0.935009	1.04905	5.908977	0.001907	3.187728	0.103304	407.224913	30.35553	0.142602	0.009232	13.648343	0.103198	7.270187	0.01098	0	0	0.017746	1.40852	9.881508	11.281125	66.541532
TCGA-CJ-4868-01A	0	0.690198	0.166051	3.475037	21.046992	0	1.176582	0.267605	0	0	0.006825	0.006682	0	0	0	0	0	0	2.834376	5.705	1.085027	0.310458	24.870707	0	0	0.118617	0.012392	17.33863	0.329484	2.198781	0.980771	0.072535	3.199151	0.193228	366.966092	18.072274	0.231656	0.239462	12.305811	0.136194	5.630612	0	0	0	0.030688	1.286579	8.37308	18.380679	26.188533
TCGA-CJ-4871-01A	0	0.606981	0.202119	4.20977	19.913808	0	0.815419	0.081688	0	0	0.034377	0	0.234946	0	0	0	0.006871	0	9.63043	3.157929	0.667089	0.187109	21.315268	0.058318	0	0.227597	0.010402	12.334641	0.609517	0.33163	2.763249	0.049819	3.499086	0.165267	310.888275	15.480074	0.056458	0	9.78585	0.189234	3.529853	0	0	0	0.077284	1.625284	10.155353	18.177236	34.033973
TCGA-CJ-4875-01A	0	0.962865	0.469093	2.202071	20.372274	0	7.149083	0.305447	0	0	0.036727	0.017978	0.107572	0	0	0	0	0	7.80943	2.873	1.699457	0.149922	41.649787	0	0.025388	0.577483	0.011113	9.750237	1.154594	0.741216	1.110466	0.029568	32.840093	0.248493	221.576232	12.126318	0.093824	0	12.879881	0.484354	1.773278	0	0.003012	0	0.130729	1.069815	4.989532	9.58998	24.517372
TCGA-CJ-4887-01A	0.024994	0.97081	0.147144	3.415274	18.771833	0	4.877476	0.318679	0	0	0	0.023171	0.154044	0	0.057983	0	0	0	4.783296	3.848639	1.330649	0.073608	42.155932	0	0.03272	0.470061	0.009548	21.885391	0.413739	0.624841	2.262486	0.005081	15.408997	0.292166	215.890719	19.207311	0.633399	0	13.042408	0.589861	4.211178	0	0	0.006475	0.065029	2.079007	6.23471	14.737923	36.78788
TCGA-CJ-4888-01A	0.047929	0.92272	0.484586	2.598134	27.618644	0	1.647568	0.215682	0	0	0.02017	0.041964	0.177237	0.007447	0.027797	0	0.006047	0	2.922131	6.334607	1.569383	0.305826	23.635603	0	0	0.062597	0.004578	12.25737	0.175807	0.695108	0.086046	0.007308	4.234391	0.191242	225.141464	15.003073	0.138024	0	11.198503	0.235939	4.633307	0.014028	0	0.012416	0.102027	3.202289	11.091971	20.150347	28.837371
TCGA-CJ-4890-01A	0	0.433825	0.12645	3.818902	17.433846	0	1.580129	0.222311	0	0	0.083161	0.010177	0.12179	0	0	0	0	0	4.074736	4.523357	0.977552	0.227326	15.923923	0	0.010779	0.193561	0.009436	10.904626	0.255553	0.76793	0.616169	0.012554	3.031365	0.238765	422.118182	10.886247	0.062597	0	9.640407	0.096561	3.806348	0	0.002558	0.025595	0.111005	0.998773	8.48756	18.736498	27.136792
TCGA-CJ-4895-01A	0.026769	0.714258	0.397406	3.53757	23.455534	0	1.117774	0.240922	0.017419	0	0.011265	0.016544	0.230975	0	0	0	0	0	0.50251	6.736034	1.097227	0.216794	24.767589	0	0	0.293672	0.005113	19.239262	0.352479	0.501906	0.263054	0.002721	4.291329	0.207605	278.779849	13.781068	0.22818	0	12.077245	0.658875	8.411096	0	0	0	0.075978	2.200857	8.572712	13.003612	39.108138
TCGA-CJ-4904-01A	0.022522	0.387938	0.138351	3.236308	25.741799	0	0.541449	0.152021	0	0	0	0.00232	0.305368	0	0.006531	0	0	0	10.752695	9.094766	0.371372	0.447695	20.017603	0	0.009828	0.105889	0	13.773706	0.241476	0.350084	6.507494	0.004578	9.608449	0.09366	716.622339	30.682801	0.051885	0	11.173912	0.306511	3.77392	0	0	0	0.170459	1.899337	11.376919	18.291311	40.868685
TCGA-CJ-4918-01A	0.055775	0.386174	0.10707	3.595881	18.267915	0	1.180145	0.167324	0	0	0.041076	0.014363	0.343747	0	0	0	0	0	3.872971	4.564987	0.814592	0.318242	11.139102	0	0	0.233096	0	14.600866	1.217012	0.782071	0.073781	0.028346	1.729099	0.188066	527.911332	16.465914	0.314807	0.0549	9.116346	0.117091	4.742358	0	0.002888	0	0.382565	1.320902	9.08175	16.174584	31.409898
TCGA-CJ-4923-01A	0.023418	1.099397	0.287713	3.034597	26.672191	0	12.622966	0.456648	0	0	0.103478	0.091661	0.346386	0.007277	0.013581	0	0	0	5.111798	5.042638	2.173477	0.183906	72.27294	0	0.010219	0.464878	0.017892	23.632669	0.894218	0.960701	0.796575	0.023803	3.310211	0.44219	219.574243	11.708736	0.161849	0	17.683222	0.613683	6.748478	0	0	0.012133	0.315713	1.172328	7.849747	17.081735	43.181322
TCGA-CJ-5677-01A	0	0.19352	0.109993	3.185575	36.069497	0	0.912963	0.107432	0	0	0	0.009836	0.176565	0.029674	0.055383	0	0.024095	0	2.934843	2.864376	0.247449	0.070307	46.631717	0	0	0.099775	0	14.5537	0.422134	0.405536	0.866224	0.004853	2.147513	0.053667	170.40792	11.128069	0.088	0	10.39132	0.124435	5.121651	0	0	0	0.13552	0.744673	5.203553	12.352656	36.499783
TCGA-CJ-5680-01A	0	0.51654	0.080777	3.503933	26.656969	0	0.737202	0.127447	0	0	0	0	0.149614	0.007543	0.028158	0	0	0	7.073455	6.902914	0.45748	0.193621	37.590119	0	0.010593	0.101454	0.009274	25.440308	1.159857	0.540738	0.600965	0.014805	1.926299	0.14461	223.237009	17.094521	0.078296	0	12.523946	1.402369	9.713919	0	0	0	0.040192	1.935084	11.450292	24.883424	61.566417
TCGA-CJ-5681-01A	0	0.892146	0.452749	3.192347	29.684941	0	0.454264	0.088441	0.084407	0	0	0	0.116283	0.0513	0.06839	0	0	0	5.203008	5.219184	0.588902	0.468822	19.724721	0	0.097768	1.564723	0	11.989907	1.530539	0.325031	1.742645	0.007192	22.275549	0.36051	61.360399	5.955014	0.0652	0	16.501719	3.844875	30.388248	0	0	0	0.211972	1.207913	19.779068	28.3686	57.075589
TCGA-CJ-5682-01A	0	0.25971	0.0757	3.870394	19.081944	0	0.432432	0	0	0	0	0.012185	0.145819	0	0.051456	0	0	0	5.207864	2.006047	0.529478	0.203226	45.352392	0	0	0.0309	0	8.232845	0.478433	0.293843	2.168509	0.048098	5.244662	0.079779	298.776036	18.111169	0.081761	0	9.594095	0.762186	2.576564	0	0.006125	0	0.531627	1.252777	5.788898	13.15356	41.560977
TCGA-CJ-6028-01A	0	0.370077	0.2012	2.03234	15.951299	0	0.676481	0.10719	0	0	0.035085	0.009814	0.058722	0.007402	0	0	0	0	2.92823	10.177286	0.516228	0.187064	17.8046	0	0	0.248875	0.0091	11.091613	0.241956	0.190859	0.499657	0.007263	2.67069	0.139219	319.293418	9.127192	0.076827	0	9.031331	0.172437	4.882648	0	0	0	0.090143	1.962974	6.936009	20.434322	34.323389
TCGA-CW-5580-01A	0	0.584376	0.231977	2.801295	20.137753	0	0.703702	0.216276	0	0	0.008668	0	0.076168	0	0	0	0	0	14.658893	15.185967	0.514326	0.556047	23.645576	0	0	0.398135	0	16.060629	1.127492	0.260765	5.204258	0.002094	4.380608	0.164374	490.20292	14.813829	0.640612	0	12.615186	0.999042	6.175602	0	0	0	0.063334	1.015288	7.752466	27.102894	42.108329
TCGA-CW-5585-01A	0.040821	0.648001	0.271662	3.561446	16.856107	0	0.694436	0.168387	0	0	0.021474	0.008409	0.427696	0.003171	0	0	0	0	11.785987	5.396873	0.644275	0.298037	37.309814	0	0	0.319878	0	28.621111	1.0251	0.264936	7.976501	0.008298	68.849393	0.190408	345.445671	36.715624	0.216299	0	14.332014	0.608753	9.3394	0	0.002114	0	0.381375	1.571968	7.397051	10.056721	51.787208
TCGA-CW-5590-01A	0	0.47709	0.175301	3.899282	19.073363	0	1.432297	0.128415	0	0	0	0	0.263813	0	0.012413	0	0	0	6.314486	9.625841	0.383168	0.425448	45.150719	0	0	0.156531	0	12.264792	0.628042	0.425292	2.920169	0	2.062723	0.110656	409.455013	16.080419	0.088752	0	11.873062	0.161133	4.630667	0	0.004433	0	0.07087	2.011001	6.347915	20.993715	47.54087
TCGA-CW-5591-01A	0.039083	0.264007	0.250095	3.309557	29.410332	0	0.516516	0.146563	0	0	0	0.004026	0.337228	0	0	0	0.009862	0	7.33674	28.924693	0.276202	0.465193	20.633601	0	0.017055	0.040835	0.052258	18.78139	0.529329	0.338212	3.205459	0.079452	4.884262	0.158143	489.29844	22.565163	0.09004	0.730941	11.036157	0.056586	8.722013	0	0	0.040498	0.073953	2.453238	17.978279	42.424808	33.099592
TCGA-CZ-4857-01A	0	0.948365	0.308979	2.575687	12.775349	0	4.648704	0.295224	0	0	0.066262	0.021624	0.09704	0.008154	0.015219	0.013941	0.006621	0	5.449296	7.187047	1.903977	0.283367	52.915646	0	0	0.520944	0.010025	24.652889	1.194578	1.652696	2.846545	0.008002	2.706201	0.277255	231.216818	13.726896	0.550151	0	19.565502	0.341948	8.19743	0	0	0.006798	0.037241	2.450584	5.330958	13.563159	37.342568
TCGA-CZ-4860-01A	0.022071	0.506896	0.451938	1.982202	19.169564	0	0.949513	0.049659	0	0	0	0.01364	0.16323	0.006858	0.0512	0	0	0	1.411593	8.468859	0.436725	0.241032	27.818171	0	0	0.126829	0.016863	18.164874	0.033213	0.254654	0.241909	0.011217	1.786792	0.128995	116.295605	15.945403	0.005085	0	10.975303	0.044737	5.199666	0	0.004571	0	0.083523	0.429208	11.054852	9.39951	78.998115
TCGA-CZ-5454-01A	0	0.464592	0.19693	3.125906	14.804515	0	0.79324	0.034972	0	0	0.039246	0	0.229905	0	0.020282	0	0	0	6.266671	8.103755	0.120826	0.16879	21.271659	0	0.010174	0.097437	0	24.164325	0.241207	0.504385	3.476251	0.00237	3.939751	0.073373	407.351149	13.438405	0.214846	0	12.488901	0.148525	2.177557	0	0	0	0.033086	0.947193	5.476895	7.378257	40.411499
TCGA-CZ-5455-01A	0	0.47797	0.210916	3.493468	20.978201	0	1.291993	0.107481	0	0	0.015077	0.011071	0.264968	0	0	0	0	0	20.670298	15.518019	0.835521	0.411046	9.476376	0	0	0.271386	0	10.824537	0.983929	0.198076	6.865238	0.02367	3.349343	0.161073	554.394329	15.282774	0.429195	0	10.678194	0.311229	4.330389	0	0	0	0.025422	1.527964	12.279846	22.045591	42.33432
TCGA-CZ-5461-01A	0.076879	0.441416	0.236134	3.649558	21.126073	0	0.840366	0.028829	0	0	0.008088	0.003959	0.142144	0	0.011147	0	0	0.008068	3.898459	11.243254	0.280705	0.363191	28.464452	0	0.004193	0.170688	0	24.211195	0.45553	0.520516	6.094596	0.013675	1.562149	0.101531	422.852167	21.253741	0.030995	0	15.560981	0.411838	7.338788	0	0	0	0.036367	1.561662	7.526748	13.375753	67.439652
TCGA-CZ-5462-01A	0.046436	0.572454	0.154515	3.291696	37.917164	0	1.26654	0.208962	0	0	0.019542	0.007175	0.085857	0	0	0	0	0	7.498122	12.064738	0.623507	0.393162	25.062257	0	0.005066	0.109163	0.004435	14.617439	0.869117	0.182315	2.900237	0	5.497287	0.125262	137.234236	19.026303	0.230004	0	12.373891	0.564746	4.908068	0	0	0	0.021966	6.383838	18.899566	23.394034	50.038834
TCGA-CZ-5464-01A	0	0.48748	0.138537	4.094238	18.023786	0	1.29679	0.08457	0	0	0.094906	0.009292	0.166789	0	0.013079	0	0.011381	0	6.14786	7.018113	0.594996	0.168804	21.952431	0	0.009841	0.400564	0.012923	17.793606	0.51754	0.556552	4.939404	0.004585	3.281997	0.15462	380.555896	16.197556	0.083128	0.022198	15.518033	0.809756	5.082924	0	0	0.023368	0.453392	1.0899	6.859123	11.223844	43.587792
TCGA-CZ-5468-01A	0.023848	0.507447	0.152605	2.662006	33.393879	0	1.803855	0.232521	0.031037	0	0	0.004913	0.029396	0	0	0	0	0	0.653691	5.072328	0.528077	0.073159	106.596843	0	0.010407	0.510799	0	19.460181	0.049346	1.329957	1.946919	0	4.688831	0.147426	235.837208	20.093555	0.104388	0.129109	16.973482	0.131208	19.347875	0	0	0	0.022563	1.051529	8.972475	13.300611	31.877423
[truncated: 5,000 more columns]
