# Supplementary material for: Classification models for clear cell renal carcinoma stage progression, based on tumor RNAseq expression trained supervised machine learning algorithms
Source: BMC Proc. 2014 Oct 13;8(Suppl 6):S2. doi: 10.1186/1753-6561-8-S6-S2 (PMC4202178; doi:10.1186/1753-6561-8-S6-S2)
Supplement: Additional file 3 — Testing dataset. This file consists of Testing dataset used in this study. The file is in a Comma Separated Value (CSV) format with 20,534 gene's expression in RPKM in column and 95 patients as rows. The file is in CSV format. [file 1753-6561-8-S6-S2-S3.csv]

Patient_id	?|100130426	?|100133144	?|100134869	?|10357	?|10431	?|136542	?|155060	?|26823	?|280660	?|317712	?|340602	?|388795	?|390284	?|391343	?|391714	?|404770	?|441362	?|442388	?|553137	?|57714	?|645851	?|652919	?|653553	?|728045	?|728603	?|728788	?|729884	?|8225	?|90288	A1BG|1	A1CF|29974	A2BP1|54715	A2LD1|87769	A2ML1|144568	A2M|2	A4GALT|53947	A4GNT|51146	AAA1|404744	AAAS|8086	AACSL|729522	AACS|65985	AADACL2|344752	AADACL3|126767	AADACL4|343066	AADAC|13	AADAT|51166	AAGAB|79719	AAK1|22848	AAMP|14
TCGA-A3-3320-01A	0.047038	1.736978	0.549819	3.017529	13.406575	0	3.82463	0.646772	0.005101	0	0	0.014535	0.386535	0.004872	0.031827	0.024989	0.011869	0.006581	11.913933	11.374068	3.095163	0.29629	17.613183	0	0.058156	0.655279	0.008985	25.650371	0.884808	0.462324	9.994269	0.017531	1.168615	0.701397	286.175109	22.079261	0.66464	0.007717	13.378474	0.540285	4.875298	0.004589	0.001624	0.004062	0.49323	0.763795	5.840984	19.420671	47.155917
TCGA-A3-3328-01A	0	1.138104	0.606083	3.257128	19.268414	0	2.890529	0.256141	0	0	0	0.011726	0.336775	0	0.066023	0	0	0	0.170205	0.886644	1.598289	0.273792	23.479473	0	0	0.511451	0	34.199795	0.042828	0.109459	0	0.013885	1.843248	0.273819	42.948681	0.85883	0.005245	0	21.051115	0.003296	7.847879	0	0	0	0.032311	2.244533	25.889624	11.114953	26.947496
TCGA-A3-3359-01A	0.09685	1.008589	0.272687	2.578407	10.803557	0.015105	3.930608	0.169488	0	0	0.037361	0.02494	0.139277	0	0.009361	0.008575	0.004073	0	16.271457	8.413827	2.015288	0.223819	11.218349	0	0.007044	0.556547	0.00925	21.636499	0.70443	0.550973	5.286341	0.003281	4.267813	0.410026	233.477468	21.214387	0.185935	0.007944	11.257483	0.217346	4.153347	0	0.005015	0	0.167986	0.860911	5.649908	18.735772	35.521574
TCGA-A3-3373-01A	0.075229	0.618271	0.205393	3.064511	21.702242	0	0.980101	0.122247	0	0	0.04485	0.00904	0.046365	0.003896	0.021815	0	0	0	26.842116	8.32721	1.364543	0.441554	20.730778	0	0.035563	0.17685	0.00479	18.346919	0.301887	0.291342	10.92536	0.001274	6.91205	0.18602	235.590206	24.11794	0.44772	0	13.372806	0.065351	6.770451	0	0	0	0.08007	1.924069	8.786119	16.759468	42.872732
TCGA-A3-3385-01A	0.052887	1.17446	0.318119	2.570012	11.802234	0	1.743633	0.555314	0	0	0	0.016343	0.097785	0.002054	0.03834	0	0.010008	0	27.897103	6.70592	1.69434	0.288787	19.567378	0	0.023078	0.24175	0	22.972081	1.265924	0.334771	16.760616	0.013439	6.813185	0.407187	94.385984	18.717826	1.227541	0.006507	14.092928	1.378291	4.740708	0.00387	0.001369	0	0.046909	2.174085	5.068626	13.014299	40.362482
TCGA-AK-3440-01A	0.015192	0.574679	0.377188	1.500853	19.664999	0	1.196094	0.136728	0	0	0	0.006259	0.149809	0	0.008811	0	0.007666	0	3.535773	0.90101	0.551122	0.464176	46.560668	0	0	0.015873	0.153797	15.818338	0.022862	0.228846	0.008613	1.814408	0.971234	0.17929	47.537989	7.695283	0.007	0.029907	20.065189	0.008798	7.027024	0	0.003146	0	0.01078	1.58834	17.519366	18.545397	24.244573
TCGA-AK-3460-01A	0	1.324676	0.209401	1.852307	16.859639	0	2.692803	0.433113	0	0	0	0.007435	0.207615	0	0.020932	0	0	0	8.37822	3.180142	1.768461	0.259824	17.985367	0	0.0105	0.289112	0.036769	15.886182	0.203677	0.721061	0.732086	0.019566	18.343528	0.343468	365.870351	25.733176	0.04989	0	11.528136	0.132383	3.23254	0	0	0	0.034147	1.779054	5.666158	11.589451	35.333273
TCGA-B0-4824-01A	0.166549	1.715672	0.367682	2.550866	18.682207	0	4.501636	0.468418	0.006774	0	0.017522	0.038599	0.076985	0	0.108665	0	0.010506	0	10.320053	5.084327	3.825235	0.288668	18.124959	0	0.004542	1.152833	0.02386	25.505369	0.814545	0.720621	2.820837	0.019045	5.618068	0.683263	268.00194	18.650706	0.517984	0.010246	15.493482	0.28032	4.196611	0	0	0.021572	0.059089	2.938221	6.245926	13.557876	37.806744
TCGA-B0-4839-01A	0	0.372306	0.133013	1.67695	23.866529	0	0.396301	0.106295	0	0	0.003314	0	0.27175	0	0	0	0.007947	0.00661	11.83225	1.469363	0.445146	0.071496	105.49719	0	0	0.057586	0.006016	11.920014	0.782012	0.560227	0.404721	0.001601	3.091054	0.143366	302.329714	28.684936	0.018139	0	8.986331	0.041039	3.689346	0	0.004892	0.004079	0.08939	0.436617	4.020075	8.25968	34.614547
TCGA-B0-5098-01A	0	1.487961	0.763692	6.624352	32.85241	0	4.666694	0.454539	0.007584	0	0.171667	0.040817	0.229858	0.028973	0.006759	0	0.005881	0	0.662162	6.254827	4.151172	0.200218	37.866693	0	0	0.547972	0	16.536615	0.495468	0.840467	0.02643	0.004739	3.459673	0.550186	18.049144	10.407559	0.02685	0	22.780374	0.084372	11.919199	0	0.002414	0.006038	0.22053	1.763837	20.375539	13.175564	59.460906
TCGA-B0-5117-01A	0	0.661789	0.263626	2.111088	20.049295	0	1.988397	0.094203	0	0	0	0	0.278681	0	0	0	0.006338	0	0.651011	1.106696	0.627264	0.141794	22.811982	0	0.021924	0.380574	4.961482	19.198804	0.042528	0.152974	0.018989	0.028087	1.234752	0.172233	60.174715	2.296412	0	0.07418	12.771617	0	6.112089	0	0	0.006507	0.03565	1.06894	14.833501	9.208284	18.409846
TCGA-B0-5690-01A	0.026401	0.436931	0.216245	4.657571	17.265538	0	1.566387	0.158407	0.00859	0	0.033332	0.005439	0.162714	0	0.053591	0	0.006662	0	3.043792	7.007899	0.982637	0.320721	30.109848	0	0.00576	0.44135	0	18.514542	1.301145	0.693856	2.898728	0.005367	2.374861	0.17211	713.125327	34.266175	0.115563	0	13.77649	0.24846	4.18573	0.007727	0	0	0.206067	0.859092	8.15399	12.150469	41.85726
TCGA-B0-5698-01A	0	0.347929	0.101874	4.340558	15.780833	0	2.030919	0.052678	0	0	0.009853	0	0.750326	0	0	0	0	0	0.29948	4.379103	0.330909	0.155134	52.950951	0	0	0.281308	0	6.089465	0.277451	0.348923	2.411286	0.007139	3.399692	0.123679	288.208226	16.004493	0.264291	0	7.222678	0.11864	1.439419	0	0	0	0.060913	0.504884	6.423742	11.678641	24.375209
TCGA-B0-5812-01A	0	0.452449	0.3204	3.000743	20.308185	0	0.744091	0.148235	0	0	0	0.006786	0.108278	0	0.031841	0	0	0	11.356828	5.23226	0.506973	0.366483	20.930102	0	0	0.298283	0	21.056844	0.503972	0.344885	3.012939	0.004464	2.053031	0.13082	668.828576	19.166717	0.096126	0.010808	11.060268	1.316333	4.536	0	0	0	0.083107	1.636388	8.966222	15.719674	41.771596
TCGA-B2-5633-01A	0.062974	0.914581	0.306257	3.373263	14.145135	0.029465	0.996038	0.188922	0	0	0.013251	0	0.116435	0.009784	0	0	0	0	11.42915	18.583144	0.608215	0.525458	20.163553	0.033718	0.02748	0.378327	0	19.433811	1.0365	0.600454	5.010145	0.009601	4.218161	0.166334	520.806578	21.287916	0.043523	0.015497	11.165738	2.347778	7.796974	0	0	0.016313	0.1415	1.60053	7.468478	19.996134	34.040837
TCGA-B4-5834-01A	0	0.579195	0.176715	4.486144	14.117528	0	0.670065	0.05011	0	0	0.028117	0.004588	0.219615	0	0	0	0.005619	0	10.818066	5.998891	0.388226	0.221357	22.752234	0	0.009718	0.139615	0	15.968841	0.456633	0.642414	3.716282	0	6.002869	0.147688	634.968783	24.456626	0.241146	0	11.110322	0.673916	4.850645	0	0	0	0.105352	0.939104	6.491324	12.759144	48.180144
TCGA-B8-4148-01A	0.034306	1.100755	0.324898	3.114105	16.926562	0	6.984013	0.385946	0.016743	0	0.050531	0.031803	0.232578	0	0.044766	0	0.004328	0.0072	10.164327	11.349878	2.489068	0.309407	20.168855	0	0.02994	0.734796	0.003276	24.829902	0.796969	0.516777	6.379349	0.020922	4.772194	0.449214	251.35658	23.662793	0.537433	0.008442	15.976491	0.856805	5.712772	0	0	0.017774	0.060856	2.969153	9.642462	18.512507	41.266108
TCGA-B8-5165-01A	0	0.591955	0.166419	3.717586	16.191375	0	1.144615	0.137809	0	0	0.014871	0	0.209068	0.017568	0.008197	0	0.007133	0	12.918927	13.777428	0.512752	0.452671	14.197507	0	0.009252	0.243667	0	21.851012	0.473254	0.437153	6.060606	0.024423	18.821535	0.181106	648.267934	18.385727	0.589378	0.139126	10.42903	0.401097	6.853958	0	0.002927	0.021969	0.040117	1.232825	8.074313	18.383527	41.308334
TCGA-B8-5552-01B	0	0.606288	0.258059	3.659772	16.897857	0	0.992219	0.221312	0	0	0.010348	0.01773	0.151553	0	0	0	0.006205	0	5.420829	11.076336	0.753041	0.47373	20.539636	0	0.005365	0.102769	0	14.783028	0.605947	0.567449	2.709187	0.004999	2.512155	0.198998	704.78287	16.46424	0.186947	0	11.770132	0.163772	6.221057	0.115154	0.002546	0.03185	0.040713	1.33045	8.63159	21.461515	34.187568
TCGA-BP-4162-01A	0	1.197219	0.199914	2.56945	16.495181	0.01874	2.669182	0.285379	0	0	0.008428	0.022691	0.123427	0.003112	0	0	0	0	6.204657	9.949053	1.934209	0.346493	15.5911	0	0.021847	0.345247	0	22.417754	0.926708	0.580881	5.215115	0.004071	1.299616	0.366901	274.590083	16.468891	0.286049	0	12.269926	0.492919	6.258469	0	0.004148	0.010376	0.066314	1.052686	8.070998	20.971379	51.854882
TCGA-BP-4325-01A	0.031266	1.267211	0.408147	2.988572	13.657996	0	5.595844	0.445543	0.005086	0	0.019737	0.014492	0.231237	0	0.049866	0.008305	0	0	9.406428	6.083892	2.01071	0.24554	27.08683	0	0.047752	0.694181	0	25.754951	0.802801	0.390815	7.187769	0.011123	12.706368	0.592145	137.435022	18.35866	2.024055	0.007694	13.679952	0.409678	4.523498	0	0	0.00405	0.059161	2.889648	6.360479	13.635132	38.500614
TCGA-BP-4349-01A	0.014538	1.54676	0.245604	2.667401	20.861766	0	6.986409	0.47977	0.014191	0	0.082597	0.026955	0.161285	0.004518	0.008432	0	0.02201	0	12.305385	4.404178	2.698719	0.246188	42.206944	0.031138	0.006344	0.873426	0.011108	22.013934	0.656343	0.878339	2.568848	0.011822	4.871469	0.550684	292.541325	34.252784	0.281346	0.014311	14.726872	0.900912	4.70124	0.017021	0.001506	0.007532	0.037825	1.203696	5.676954	13.586178	43.272365
TCGA-BP-4760-01A	0	0.434929	0.301556	3.321946	19.797541	0	0.847448	0.123294	0	0	0.005765	0	0.135089	0.017028	0	0	0	0	10.900967	10.282081	0.425975	0.5749	12.176178	0	0.023911	0.128819	0	17.965901	0.422612	0.864959	0.010355	0.016709	2.235722	0.141657	310.963446	18.407799	0.220921	0.040453	9.61012	0	7.859793	0	0.002837	0.014195	1.108141	1.186969	9.074816	16.890396	37.245441
TCGA-BP-4768-01A	0.027076	1.51348	0.512848	1.52852	11.546028	0	4.6613	0.426448	0	0	0.04273	0.005578	0.150186	0.00631	0.007851	0	0.003416	0	8.65411	8.881695	1.581792	0.299017	37.751281	0	0.005908	0.884046	0.007758	30.598228	1.499932	0.429559	5.697486	0.00688	2.13547	0.479313	158.752243	17.578853	1.3224	0	13.664246	0.69975	4.551279	0	0.001402	0.003507	0.044829	2.145283	4.960365	14.754995	55.970203
TCGA-BP-4781-01A	0	0.734726	0.231481	3.386875	18.874543	0	1.3024	0.054995	0	0	0.010286	0.002518	0.090385	0	0	0	0	0	0.462891	8.154178	0.771542	0.284928	28.137536	0	0.010666	0.204301	0.009338	23.319489	0.726441	0.321187	4.586688	0.002484	2.764022	0.134615	250.159526	12.94539	0.219608	0.036089	11.166275	0.120321	7.085279	0	0	0	0.109842	2.466056	7.883262	14.738438	42.16643
TCGA-BP-4795-01A	0	0.695609	0.196702	2.928373	16.686768	0	1.102046	0.092219	0	0	0.025873	0.009499	0.284178	0.014328	0	0	0.003878	0	3.061385	6.396591	0.485159	0.267808	21.281421	0	0.01006	0.136498	0.020551	18.678604	0.430778	1.105898	0.005809	0.003124	2.394777	0.169296	778.05134	25.124849	0.084981	0.015129	11.585029	0.011126	8.034099	0.017994	0.003183	0.015926	0.036353	1.157105	12.097241	18.960898	41.34717
TCGA-BP-4961-01A	0	0.800291	0.209722	4.474914	14.821385	0	1.980118	0.265737	0	0	0.009319	0.013686	0.382148	0	0	0	0.011175	0	13.324513	9.869129	1.293704	0.445639	14.015022	0	0.02899	0.682546	0	24.626934	0.391561	0.464884	4.201577	0.002251	11.681556	0.29868	458.202255	17.051554	0.209169	0.010899	9.583407	0.471311	5.289525	0	0	0.005737	0.125705	1.283414	7.091769	17.253045	38.534853
TCGA-BP-4969-01A	0.070991	1.318743	0.224108	2.019006	17.945143	0	2.135899	0.425947	0	0	0.029876	0.038999	0.116674	0	0.020586	0	0.011942	0	11.08179	3.042834	1.906432	0.275851	30.383472	0	0	0.642829	0	20.39418	0.445127	0.458849	4.467412	0.007216	1.231557	0.465452	142.548482	12.678753	0.283484	0.011646	9.638671	1.966591	2.228745	0	0	0	0.201491	0.756346	5.764562	10.766359	34.603527
TCGA-BP-4986-01A	0	1.29579	0.383051	3.299038	13.88187	0	4.617346	0.285701	0	0	0.034352	0.039238	0.134157	0.021138	0.063122	0	0.013731	0	5.356395	10.118431	1.884439	0.534209	23.426838	0	0.01781	0.611223	0.025987	16.395979	0.373634	0.780508	1.974518	0.05808	2.902131	0.394517	337.199212	9.582919	0.514017	0.147306	10.44013	0.263947	5.061355	0	0	0	0.064357	2.106094	8.240866	22.106513	33.323115
TCGA-BP-4993-01A	0	0.749816	0.231843	3.121802	20.597949	0	1.076197	0.253085	0	0	0	0.014635	0.131352	0.005519	0	0	0	0	10.31171	4.172482	0.719602	0.207035	35.109012	0	0.03875	0.380404	0	21.783624	0.317377	0.691608	0.792084	0.001805	5.186472	0.195628	556.206317	44.246414	0.364153	0	12.721242	0.341997	6.444704	0	0	0	0.063011	1.354179	6.39105	14.555463	46.281436
TCGA-BP-5000-01A	0	0.71614	0.11872	2.578741	17.926123	0	1.689254	0.248477	0.007186	0	0.009295	0.034126	0.217799	0	0	0	0.022292	0	4.491035	2.745962	0.957334	0.086726	41.320096	0	0	0.161536	0.033751	12.011091	1.154991	1.967931	1.185384	0.051635	2.746001	0.201081	297.906467	16.246066	0.239151	0	11.364629	0.268616	4.515824	0	0.004574	0.011443	0.297769	0.961105	4.540323	10.509671	33.516876
TCGA-BP-5009-01A	0	0.817255	0.222331	2.892266	17.26844	0	5.422759	0.263687	0	0	0.065276	0.010651	0.229432	0	0.017991	0	0.010437	0.017362	8.283383	4.055098	1.256929	0.18018	22.944239	0	0.022561	0.205278	0.007901	16.096726	1.548326	0.470618	0.508077	0.077779	1.860344	0.246399	208.628445	12.243042	0.15723	0.030536	11.961646	0.254517	4.112132	0	0.008566	0	0.210338	1.696358	5.880665	15.496548	32.657267
TCGA-BP-5174-01A	0	0.652537	0.24726	2.117326	36.976854	0	0.694161	0.201252	0	0	0.028231	0	0.694594	0.016677	0.062249	0	0	0	12.757954	4.644036	0.69532	0.108658	38.62016	0	0	0.154199	0	24.831345	1.367885	0.245107	3.772768	0.002727	2.241349	0.168897	149.348224	25.975977	0.438914	0.013206	13.002423	0.609956	8.189156	0	0	0	0.406191	0.650998	10.183592	12.593201	61.854472
TCGA-BP-5181-01A	0.069506	0.27388	0.154186	3.180648	17.865562	0	0.459283	0.139011	0	0	0.00975	0	0.171349	0	0.033592	0	0	0	23.878246	6.481503	0.633095	0.184791	23.743567	0	0.005055	0.629378	0.008851	21.172637	0.736523	0.297023	6.344169	0.011775	2.530662	0.145828	465.754475	25.33966	0.266877	0	15.305484	0.597088	6.843331	0	0.004798	0	0.224674	1.739773	5.48881	12.960978	48.237538
TCGA-BP-5192-01A	0.077485	0.410001	0.277661	4.20853	16.051907	0	0.907813	0.116227	0	0	0.016304	0	0.573058	0	0	0	0	0	19.56547	4.366579	0.644929	0.263051	21.186421	0	0	0.013493	0	21.751199	0.505275	0.190394	6.257332	0	17.698682	0.191598	464.319326	25.459948	0.220159	0	16.698688	0.231849	7.588364	0	0.002675	0.006691	0.11607	1.33775	6.02691	12.326586	72.398143
TCGA-CJ-4635-01A	0.029781	1.689823	0.564082	2.273467	8.901043	0	7.570069	0.491386	0	0	0.006266	0.006135	0.183544	0.004627	0.069087	0	0	0	8.39561	8.029364	2.272982	0.332544	8.865814	0	0.025991	0.217809	0.005688	18.24688	0.711448	0.42952	2.780181	0.009081	3.291194	0.475314	208.580855	13.698116	0.164661	0.014657	11.487622	0.599339	3.778811	0	0	0	0.253578	2.454209	5.922584	20.611695	36.181274
TCGA-CJ-4892-01A	0	1.263403	0.279752	3.002057	20.027195	0	3.300463	0.392539	0.010017	0	0.090695	0.030127	0.018975	0	0.066958	0.032712	0	0	3.040576	3.596795	2.081452	0.160557	36.331975	0	0.013434	0.707675	0.00294	25.503379	0.663099	0.848599	2.583228	0.014082	2.289706	0.468884	253.613685	32.445911	0.695088	0.015152	16.264563	0.541586	7.216972	0.018022	0.003188	0.043865	0.138356	0.998852	5.995534	14.005233	50.594646
TCGA-CJ-4908-01A	0.020975	0.984715	0.381182	3.417743	16.564499	0.019628	4.709452	0.346088	0.006824	0	0.008827	0.019445	0.206835	0	0.012165	0	0	0	13.247886	7.322758	2.203687	0.507034	12.398723	0	0.032035	0.30681	0	15.499611	1.006105	0.675617	1.042476	0.019188	8.631937	0.445572	510.842264	18.205538	0.144966	0.010323	12.650889	0.206505	3.495561	0.006139	0	0	0.114104	1.619483	7.619562	19.371914	37.795424
TCGA-CJ-5686-01A	0.193822	0.857565	0.223248	2.797616	22.797184	0	1.008247	0.116293	0	0	0.008157	0.005989	0.167237	0.006023	0	0	0	0	5.882648	8.910458	0.611814	0.387667	30.71846	0	0	0.192382	0	12.633065	1.979716	0.431737	6.636946	0.00591	3.518094	0.180815	377.500156	14.816174	0.156283	0	10.589402	0.448995	6.412039	0	0.002007	0	0.077933	1.668166	10.07819	21.220753	40.407046
TCGA-CW-5581-01A	0.106956	0.385327	0.118632	3.339194	20.752233	0	0.651616	0.026739	0	0	0.022506	0.007345	0.043946	0	0	0	0.008996	0	11.093162	15.721796	0.31914	0.293109	22.563603	0	0	0.149	0	10.145163	1.119961	0.257099	8.718215	0.007248	6.872163	0.132237	438.93676	15.623312	0.032854	0.017547	12.488894	0.304549	6.36595	0	0	0	0.06746	1.372919	9.543325	15.846372	39.702049
TCGA-CW-6093-01A	0	0.697661	0.355516	4.272358	19.963311	0	2.46349	0.160264	0	0	0.029975	0	0.175596	0	0	0	0	0	10.584373	10.488243	0.97318	0.603074	22.806538	0	0.015541	0.781414	0	13.419012	0.415351	0.365262	2.968036	0	14.656443	0.176128	522.231175	16.634781	0.164095	0	11.876894	0.979706	3.997193	0	0	0	0.126353	1.762322	9.791911	15.147189	38.462367
TCGA-CZ-4862-01A	0	1.170554	0.522308	2.119424	19.054518	0	2.805163	0.26722	0	0	0	0.016682	0.279476	0	0.009392	0	0	0	14.086919	23.341938	1.693869	0.417323	10.683178	0	0	0.74452	0	15.738055	0.779875	0.638442	5.068185	0.003292	16.430589	0.32401	288.511444	15.496727	0.365639	0	12.376401	0.084412	6.618208	0	0.003354	0.008391	0.061288	2.263864	12.052437	33.159885	45.539565
TCGA-CZ-5986-01A	0	1.107316	0.311305	3.595801	13.180316	0	0.884701	0.118979	0.017205	0	0	0.010894	0.065181	0	0	0	0	0	29.630221	13.378363	1.09618	0.720242	7.078349	0	0.023075	0.248621	0	3.687493	0.44761	0.093214	4.376918	0	14.405855	0.172361	390.910714	4.813624	0.389833	0	11.339987	0.237338	4.544613	0	0	0	0.025014	2.728668	8.241214	27.795855	38.320508
TCGA-DV-5568-01A	0	0.465509	0.215257	3.506724	35.754394	0	1.123237	0.227765	0	0	0.063901	0.004812	0.230359	0	0.027096	0	0	0	2.999811	2.591789	0.792424	0.123259	56.035834	0	0	0.122037	0	16.415028	0.290019	0.565277	1.028599	0.002374	2.62668	0.2048	233.601981	19.502778	0.156071	0.011497	11.202751	0.229991	5.469913	0	0.004838	0.012103	0.51385	1.488812	7.148321	12.829683	40.862712
TCGA-DV-5576-01A	0	0.682846	0.3299	4.474577	15.982943	0	1.60243	0.208494	0	0	0.010635	0	0.249208	0	0.021985	0	0.006377	0	10.071679	11.282212	0.726293	0.353519	11.961821	0	0	0.079214	0.019309	16.948098	0.489641	0.587232	0.377289	0.023119	8.873939	0.210196	276.689083	18.647312	0.710299	0.049751	10.850643	0.021954	8.466311	0	0	0.03928	0.041842	1.634964	8.881701	22.791751	42.323247
TCGA-A3-3351-01A	0	1.792082	0.586236	2.767141	10.775277	0	5.186977	0.543957	0	0	0.064257	0.023592	0.094105	0.005931	0.077484	0.020279	0	0	22.952507	17.595957	2.58973	0.407509	11.956685	0	0	0.967165	0	26.184442	1.558153	0.801351	5.042367	0.01164	1.833358	0.61568	322.929436	15.831473	1.785202	0.018787	13.102919	1.619334	4.474068	0	0.001976	0.004944	0.036114	1.032655	6.51197	21.901598	45.469989
TCGA-AK-3433-01A	0	0.871064	0.654535	1.45818	14.373019	0	2.043428	0.131137	0	0	0	0.002251	0.107762	0	0.012676	0	0	0.018348	1.034788	2.627894	0.761989	0.201143	36.980019	0	0.03338	0.171268	20.134972	12.002448	0.016445	0.133095	0	0.002222	1.20068	0.262853	60.091278	8.972015	0.040282	0.021513	15.739392	0.003164	8.005301	0	0	0	0.025847	2.209344	18.634861	12.465657	16.320309
TCGA-AK-3456-01A	0	0.744983	0.465255	2.174906	30.826779	0	0.967658	0.122541	0.02658	0	0	0.008415	0.151047	0	0	0	0	0	5.153696	5.657861	0.817882	0.313262	18.787008	0	0.008912	0.362758	0	18.216091	0.872079	0.972047	0.17368	0.002076	5.708276	0.284646	87.287302	17.644249	0.051756	0	11.065511	0.34301	10.325796	0	0	0.010581	0.135257	1.887555	16.1622	24.334588	34.764727
TCGA-B2-3923-01A	0	1.398212	0.883857	2.718656	18.87388	0	2.154325	0.294299	0.006384	0	0	0.026272	0.338577	0.003048	0.039826	0.041692	0.00495	0	0.185782	3.051169	1.32183	0.652432	34.814096	0	0.012842	0.24599	0.22111	17.626295	0.036906	0.311268	0.011123	0.007977	1.632502	0.379297	76.970628	1.718039	0.00904	0.009656	17.962067	0.022725	5.707909	0	0.002032	0.010165	0.064968	1.239083	27.667881	19.309286	20.890374
TCGA-BP-4173-01A	0.030759	1.070039	0.307048	3.433378	16.596213	0	3.35362	0.230691	0	0	0.029125	0.030099	0.170614	0	0.035678	0	0.007761	0	3.321349	18.045931	1.644779	0.256653	30.599915	0	0.006711	0.120515	0	25.311075	1.432007	0.845347	2.069316	0.014069	3.359732	0.33189	310.184037	16.947864	0.421626	0.015138	12.888483	0.973061	5.335285	0	0.003185	0.01992	0.170965	0.947586	8.673851	21.028745	47.829583
TCGA-BP-4962-01A	0	0.293564	0.175639	2.054271	24.808116	0	0.308717	0.06862	0	0	0.009626	0	0.197359	0	0.013265	0	0	0	2.739641	4.173009	0.366394	0.087008	37.133084	0	0	0.143389	0.008738	22.915809	0.512005	0.593804	2.092086	0.044174	2.953991	0.133685	290.61897	17.445162	0.057964	0.011257	9.877853	0.112596	7.24978	0	0	0	0.03246	2.373803	8.833713	12.919093	37.911004
TCGA-CJ-4643-01A	0.030927	1.352708	0.447261	3.025617	15.671313	0	3.967681	0.324736	0.005031	0.014605	0.052061	0.025485	0.152487	0	0.031389	0	0.003902	0	12.810979	9.416297	2.498892	0.271341	20.335024	0	0.020243	1.203667	0.014769	23.062554	0.497402	0.713683	7.434226	0.004715	4.217696	0.413658	441.993412	23.897418	0.968995	0	14.062112	0.150005	4.181156	0.004526	0.001601	0.012017	0.02926	2.027624	7.258614	18.666325	37.538778
TCGA-CZ-4858-01A	0	0.480346	0.182013	3.113905	22.644798	0	3.294843	0.185504	0.010059	0	0.052045	0.025477	0.228658	0	0	0	0	0	0.010272	3.777965	1.427483	0.257976	27.74482	0	0	0.064606	0.005906	11.075539	0.116314	1.872821	0.035056	0.185412	10.091433	0.218926	353.890826	9.050159	0.249294	0	12.572151	0.044763	4.133314	0	0	0.016018	0.27788	1.089389	8.544597	20.621625	34.759538
TCGA-CZ-5463-01A	0.018787	1.237312	0.442396	3.434784	28.088969	0	1.450062	0.239531	0	0	0.003953	0.013546	0.069471	0.043783	0.027239	0	0.009481	0	26.855556	16.605879	0.911656	0.546347	5.894599	0	0	0.677189	0.003588	10.718309	0.335719	0.165583	13.856628	0.003819	36.761778	0.13514	290.350122	15.058814	0.796363	0	9.615381	0.08432	5.460599	0	0.003891	0	0	2.032905	11.296762	19.761013	44.748011
TCGA-A3-3307-01A	0	0.532319	0.163082	2.968677	19.886234	0	2.244143	0.301803	0	0	0.070561	0.013816	0.124004	0.01042	0.038896	0	0	0	8.740486	3.943355	1.959047	0.168707	20.504638	0	0.029266	0.29781	0.236996	21.621092	0.466781	0.360045	4.752801	0	4.955587	0.241221	328.833487	22.639389	0.200861	0	13.514135	0.174784	3.267999	0	0	0	0.087246	2.162992	9.740588	14.267069	44.854131
TCGA-AK-3426-01A5	0	1.305402	0.200285	3.270432	26.288735	0	7.737514	0.23119	0	0.044789	0.049894	0.102581	0.204594	0	0.041255	0	0	0	2.599796	4.895792	2.267785	0.477173	53.678915	0	0	0.507875	0	18.115317	0.673505	3.119669	0.04481	0.024102	2.148172	0.415759	198.242154	10.751354	0.180268	0.02334	14.802467	0.058362	3.666282	0	0	0	0.112167	1.46554	5.617498	14.089281	22.376073
TCGA-B0-4693-01A	0	1.235498	0.302036	2.296204	17.885555	0	1.454402	0.398255	0	0	0.041383	0.030387	0.169694	0	0.011406	0	0.004962	0	15.417637	7.078903	1.547372	0.342683	16.658953	0	0.017164	0.431514	0	25.08429	1.043244	0.992769	6.611797	0.001999	2.224002	0.3581	202.956264	18.500843	0.620724	0.009679	12.831407	0.817216	7.903183	0	0.004073	0.005095	0.02791	1.181462	8.063321	18.328434	37.466637
TCGA-B0-4707-01A6	0	1.084441	0.051827	1.206164	25.292691	0	4.054598	0.325419	0	0	0	0.044693	0.106965	0	0.025164	0	0.007299	0	7.875908	3.002225	2.562064	0.085186	69.541073	0	0	0.528892	0.099454	25.474423	1.828225	1.08933	0.109327	0.00588	1.143014	0.640486	131.942718	16.862169	0.359853	0.014236	17.163935	0.242905	7.666093	0.016932	0	0.029973	0.04105	0.796444	7.61928	11.547339	46.445135
TCGA-B0-4813-01A	0.132236	1.339877	0.479501	3.011493	28.657174	0	16.797372	0.595063	0.028683	0	0.004637	0.068104	0.108665	0.078758	0.025564	0.058542	0.016683	0	1.548714	2.978574	1.619817	0.246099	26.008539	0.023601	0.06732	1.20892	0.101034	18.907501	0.178266	1.108998	3.64014	0.089607	3.986245	0.542496	85.103381	30.055546	0.157399	0.119316	17.293199	0.331858	7.02586	0.032253	0.004564	0.022837	0.057341	2.164206	7.280934	13.946299	21.588962
TCGA-B0-4842-01A	0.032464	0.175434	0.099714	0.999644	51.168478	0	1.109098	0.048696	0	0	0	0.013376	0.20008	0	0	0	0	0	0.71188	2.567172	0.397664	0.103572	47.905496	0	0	0.118716	0	22.273246	0.378611	1.607538	0	0.227684	2.596909	0.12406	54.92973	25.209764	0.104706	0	9.786462	0.19271	5.257344	0	0	0	0.107498	2.200254	9.263371	9.84988	28.769394
TCGA-B0-5081-01A	0.023286	0.755027	0.250334	3.704697	16.605078	0	3.021777	0.261969	0	0	0.093097	0.026384	0.057406	0	0.013505	0	0.011751	0	2.765896	4.651164	1.481065	0.182872	38.676305	0	0.010161	0.705562	0.026688	19.23723	1.257131	0.6605	1.135338	0.014201	2.977402	0.342865	301.569172	18.342733	0.643755	0.022921	13.716848	0.192173	3.969056	0	0.004823	0	0.159723	0.784631	7.789027	20.448931	30.861587
TCGA-B0-5099-01A	0.097398	1.540627	0.457049	2.072308	18.767293	0	2.496768	0.389591	0.005282	0	0.006831	0.018393	0.180083	0.030265	0.037658	0	0.008192	0	14.478491	5.198295	2.064924	0.499966	25.58828	0	0.014167	0.686898	0	28.386471	0.253441	1.222638	4.923576	0.01155	2.127721	0.384976	349.89121	33.152756	0.186986	0	11.586656	0.216225	7.336534	0	0	0	0.030716	1.931594	5.295668	11.794794	23.955097
TCGA-B0-5115-01A	0.030325	1.275138	0.411379	2.830483	12.593753	0	3.69851	0.488984	0	0	0.108474	0.028112	0.224274	0	0.02638	0	0	0	8.460701	5.739171	2.585922	0.236285	18.315081	0	0	0.768326	0	19.445423	0.467745	0.473806	1.948413	0.007706	2.532937	0.472061	425.526775	23.697273	0.876758	0	14.349529	0.616865	2.844189	0	0.00314	0	0.118345	1.345844	5.276855	13.370823	40.916481
TCGA-B0-5696-01A	0.023608	0.207312	0.199408	3.619581	27.01791	0	0.272166	0.106236	0	0	0.064578	0	0.261898	0	0.013692	0	0	0	10.039893	2.802299	0.333673	0.049246	49.803372	0	0	0.086331	0	23.950612	0.648352	0.419935	1.026107	0.007199	2.396629	0.116752	336.942858	27.092335	0.190356	0.011619	20.309838	0.707533	5.901505	0	0	0	0.245686	2.450052	10.13313	14.218541	61.401463
TCGA-B4-5832-01A	0	0.217047	0.430799	0.981552	30.197114	0	0.249535	0.091804	0	0	0	0.012608	0.03772	0	0.008874	0	0	0	10.823005	2.161728	0.562273	0.337949	3.866852	0	0	0.255782	0	0.585116	0.04605	0.039231	0.798044	0	3.558815	0.092866	72.34442	1.313317	0.042299	0.030121	1.27217	0.248112	2.786085	0	0.003169	0	3.054386	4.136249	7.81206	28.436188	5.24162
TCGA-B8-5158-01A	0.04191	0.589788	0.168059	3.414449	17.277564	0	1.653741	0.115251	0	0	0.032335	0.01439	0.327174	0.004341	0.004051	0	0.00705	0	1.589699	13.630258	0.79638	0.303413	26.224649	0	0.006096	0.656817	0.005337	20.956548	1.458432	0.268643	5.755149	0.01136	4.057116	0.182139	268.282151	30.313315	0.122298	0	13.782761	1.201429	8.413422	0.004089	0	0.021713	0.029738	1.245383	10.742679	24.430443	48.374541
TCGA-BP-4163-01A	0.045748	0.834373	0.292742	2.083696	22.763894	0	3.338129	0.377422	0	0	0.019252	0.009425	0.225562	0.007108	0.013266	0	0	0	7.003259	10.617113	1.250096	0.291907	14.672532	0	0.004991	0.227042	0.017477	17.29524	1.497349	0.417878	1.40054	0	2.057584	0.290519	231.109373	19.70854	0.300372	0.011258	16.170985	0.255007	6.1609	0	0	0.017776	0.140665	0.814787	9.055632	17.418712	42.033128
TCGA-BP-4330-01A	0	1.288288	0.295746	1.803946	12.375559	0.013027	4.49174	0.417629	0.004529	0	0.023434	0.020075	0.257391	0.023792	0.060552	0	0.007025	0	17.217326	9.15427	2.013492	0.326265	15.5336	0	0.006075	0.81451	0.010636	28.480961	0.738446	0.517558	7.318698	0.007075	3.703019	0.424026	339.457771	19.228103	1.148137	0.006851	11.738997	0.788071	5.612374	0	0	0	0.016463	1.064116	6.131911	19.619345	43.063018
TCGA-BP-4343-01A	0	0.215888	0.064452	3.951409	26.012853	0	0.72438	0.043582	0.006302	0	0.008151	0.00399	0.095502	0.012038	0.022467	0	0	0	3.03113	2.538541	0.246393	0.128347	24.683342	0	0.016904	0.17202	0.033298	12.445168	0.273265	1.070885	6.277597	0.011813	3.105123	0.150219	330.066209	8.502985	0	0.009533	10.080933	0.072915	4.852163	0	0	0	0.494785	1.12631	11.396172	7.603198	38.216021
TCGA-BP-4355-01A	0.031564	1.263274	0.250449	2.23744	15.101047	0	6.30362	0.437944	0	0	0.142793	0.034137	0.155625	0.009808	0.013729	0	0	0	11.816133	3.512653	4.01506	0.273051	31.670927	0	0.017216	0.758495	0.042203	25.125726	0.8045	0.968627	1.523998	0.006417	2.377855	0.525051	469.20762	29.913859	0.938031	0.007767	14.763733	0.495832	3.04091	0	0	0	0.332213	1.56796	4.518967	14.638291	32.481646
TCGA-BP-4803-01A	0.022208	0.997587	0.397902	2.778072	12.334993	0	1.077179	0.299806	0	0	0.028038	0.006863	0.13687	0	0.025759	0	0	0	17.368974	8.301939	0.78471	0.384232	18.169143	0	0.004845	0.38285	0	10.353404	0.292418	0.330972	1.716472	0.011286	2.497068	0.259593	333.254769	13.150967	0.04093	0	10.655005	0.768463	3.83464	0	0	0	0.031516	1.830117	7.083488	22.259603	29.139824
TCGA-BP-4973-01A	0	1.514021	0.596192	2.396407	9.534738	0	5.499096	0.477934	0	0	0.092474	0.024898	0.216686	0.003414	0.025488	0	0.005544	0	8.96903	10.802272	2.236169	0.285814	22.801715	0	0	1.113498	0.008395	18.258234	0.954819	0.528204	6.27452	0.017868	16.744789	0.439625	242.520216	14.128932	3.027271	0	12.02539	1.298039	2.903185	0	0	0	0.244274	1.298901	6.035354	25.224682	30.415401
TCGA-BP-5010-01A	0.028365	0.833478	0.145206	1.346532	24.657101	0	2.855339	0.255284	0	0	0.047748	0.01753	0.209781	0	0	0	0	0	2.709452	3.15185	0.855272	0.24364	43.92233	0	0	0.222271	0.005418	17.435114	0.522888	1.250018	0.627156	0.011533	1.540015	0.283743	276.698597	15.279498	0.176436	0.02792	13.795975	0.082136	3.591716	0	0	0	0.100634	1.206989	4.016571	17.143988	28.80981
TCGA-CJ-4636-01A	0	0.859616	0.111968	3.163412	23.757356	0	3.234426	0.35791	0	0	0.008368	0.034818	0.220585	0	0	0.010563	0.025085	0	9.94589	5.040737	2.201462	0.187871	52.89174	0	0.004338	0.311624	0	8.666137	0.789195	0.838028	0.623759	0.024253	1.603361	0.330763	325.162124	15.004524	0.44892	0.078288	15.105016	0.10076	7.178851	0	0	0.010302	0.183416	0.279482	7.500776	15.161432	30.124207
TCGA-CJ-4881-01A	0	1.159301	0.439284	1.730099	27.897775	0	6.11493	0.239045	0	0	0.030953	0.085864	0.030221	0.099041	0.00711	0	0	0	8.426891	4.299585	1.386113	0.15644	51.433339	0	0.272812	0.563556	0.051514	16.221454	0.84397	1.021528	1.084173	0.032397	2.473211	0.341704	208.836454	11.399776	0.39538	0.012066	17.68368	0.528908	7.200062	0	0	0	0.081185	1.685282	8.054184	13.764286	35.907618
TCGA-CJ-4897-01A	0	0.362777	0.236438	4.988715	18.478004	0	0.462095	0.080558	0	0	0.027121	0.004426	0.291274	0.006675	0.018688	0	0	0	10.235005	6.976251	0.414957	0.308412	34.138638	0	0.004687	0.404007	0	18.960997	0.533398	0.540479	4.672614	0.006551	2.070403	0.12314	352.492102	16.479298	0.217757	0	8.867187	0.979731	5.445975	0	0	0.01113	1.000955	1.336007	7.39981	13.846709	46.951682
TCGA-CJ-5676-01A	0	0.356524	0.070484	3.444737	14.25329	0	0.50975	0	0	0	0.019314	0	0.113143	0	0	0	0	0	4.810923	1.431378	0.237849	0.039422	54.947027	0	0	0.143856	0.017533	10.233711	0.638851	0.47806	0.693849	0.013995	1.474428	0.128962	288.522049	32.901658	0.021147	0	10.843123	0.398692	3.055834	0	0.004753	0	0.173683	0.503699	4.25633	9.287719	42.819909
TCGA-CW-6097-01A	0	0.4216	0.234305	3.523412	24.963564	0	1.702324	0.156033	0	0	0	0	0.205153	0	0	0	0	0	3.207275	16.625422	0.666511	0.316553	26.288973	0	0	0.369526	0.031791	25.903401	0.44613	0.520095	1.006477	0.012688	2.245702	0.135624	333.471965	7.455219	0.230059	0	11.286118	0.072291	5.138108	0	0	0.043115	0.127938	1.249799	11.653519	22.196324	45.002686
TCGA-CZ-5467-01A	0	0.48112	0.139768	4.081753	21.270551	0	1.245032	0.071225	0	0	0.049956	0	0.26338	0	0.027538	0	0	0	6.641754	7.487451	0.268449	0.297151	14.491686	0	0	0.062014	0	14.806867	0.357272	0.410898	2.400326	0.002413	1.296625	0.168114	517.726929	23.01926	0.12033	0	8.974619	1.660257	4.85725	0	0	0	0.067385	1.183962	8.364118	11.337473	44.81377
TCGA-B0-4691-01A7	0	0.858144	0.177923	1.93747	30.598452	0	3.430614	0.287636	0	0.045276	0.045393	0.007407	0.325002	0.014897	0.048655	0.089137	0.048384	0.020123	6.351171	2.173246	1.885906	0.111767	48.846704	0.025668	0.010459	0.450789	0.009157	20.341046	1.690804	1.048638	0.117772	0.014618	1.016463	0.366399	125.855046	12.307545	0.298192	0.070781	15.780236	0.569147	7.672556	0.042093	0.024821	0.024837	0.034016	1.476864	8.055201	10.422511	43.060769
TCGA-B0-4701-01A	0	1.13573	0.382024	2.814707	19.135778	0.016827	4.692248	0.485517	0	0	0.098378	0.061124	0.066496	0.011175	0.031287	0	0.004537	0	10.243292	6.288595	2.668659	0.218446	27.401878	0	0	0.845458	0	25.569719	0.463406	0.838562	2.470485	0.007311	2.137462	0.4305	197.661283	37.396376	0.915533	0.0177	13.157846	0.09633	4.909163	0	0.001862	0.009316	0.076557	1.388398	9.319446	21.037811	52.786615
TCGA-B0-4819-01A	0.032573	1.320167	0.220939	1.943302	18.662606	0	4.716874	0.403088	0.005299	0.015382	0.034269	0.05536	0.0803	0.005061	0.042504	0	0.004109	0	2.310542	4.950322	2.501406	0.121905	46.356906	0	0.039087	0.229719	0.006222	18.336274	1.347962	1.691224	0.129265	0.023176	1.784165	0.589432	192.928076	13.1549	0.24013	0.040077	21.296042	0.132048	3.310702	0	0	0.050627	0.11171	1.091271	7.155266	16.567027	34.315634
TCGA-B0-4845-01A	0	1.704402	0.643567	3.771161	16.018756	0.016569	4.973844	0.663996	0	0	0.186289	0.038301	0.043651	0.005502	0.010269	0	0.017871	0.014865	11.412937	4.520451	3.570425	0.28028	29.333198	0	0.015453	0.407001	0.013529	27.174414	1.052499	0.448325	2.797356	0.035995	1.678079	0.612969	346.068823	22.814386	0.970851	0.017429	16.886132	0.558868	6.084694	0	0.007334	0	0.075384	2.533098	5.915125	12.533797	51.989817
TCGA-B0-5092-01A	0	1.123083	0.190194	1.990147	22.832641	0	6.119286	0.320446	0.006044	0	0.054724	0.057404	0.274776	0.008659	0.01616	0.019738	0	0	6.597892	5.125646	2.791892	0.150445	33.320821	0	0	0.271727	0.010645	29.867757	1.163618	0.869261	0.888165	0.032099	1.96941	0.628472	189.433856	12.823937	0.59487	0.009143	17.348703	0.465298	4.359462	0.048933	0	0	0.166963	1.073041	7.788308	16.579431	44.694749
TCGA-B2-5639-01A	0.076855	0.363407	0.078687	2.711672	22.690199	0	0.367378	0	0	0	0	0	0	0	0.089145	0	0	0	4.45583	10.033125	0.144835	0.226335	75.223374	0	0	0.160598	0	11.864147	1.08426	0.147793	8.46735	0.023436	2.493729	0.103659	131.645475	10.442403	0.230174	0.037825	9.393069	0.033382	3.317647	0	0	0	0.127245	0.63631	8.660342	24.125641	41.535525
TCGA-BP-4352-01A	0.012825	1.624362	0.344683	1.110696	25.919676	0	15.070351	0.904164	0.004173	0	0.110643	0.072657	0.126468	0.003985	0.066942	0.013627	0.012944	0	7.593251	3.111371	5.172188	0.17783	153.174032	0	0	2.539257	0.019598	32.419827	0.361868	5.298378	0.024236	0.026072	1.512101	0.82165	29.372729	7.582349	0.195004	0.03156	21.580149	0.087272	6.224106	0.003754	0.003984	0.029901	4.88377	0.901323	5.121162	10.518002	23.701162
TCGA-BP-4974-01A	0	1.520982	0.592957	3.0278	14.16662	0	3.944894	0.535849	0	0	0.050112	0.040142	0.106748	0.006728	0.018835	0	0	0	8.495311	6.145373	4.263695	0.300203	13.586275	0	0.018895	0.735174	0	28.350883	0.435765	0.714721	1.927064	0.008803	1.829278	0.50859	408.471395	14.012602	0.384061	0	11.774584	1.093987	4.947722	0	0.002242	0.011217	0.31749	1.000479	6.625048	21.200154	32.27928
TCGA-CJ-4641-01A	0.036291	0.839613	0.218291	3.282598	28.22262	0	4.668521	0.190526	0	0	0.011454	0.05981	0.246031	0.019735	0.021047	0	0.004578	0	5.443962	10.195781	1.795259	0.204843	17.973905	0	0.015836	0.455005	0	18.694495	0.774804	0.808374	1.920265	0.003689	2.780612	0.363027	217.877654	17.488564	0.69811	0.071443	12.69197	0.212799	5.473557	0	0	0.009401	0.077252	1.313659	11.774461	25.18669	43.352208
TCGA-CJ-4885-01A	0	0.425724	0.230451	2.964898	21.236459	0	0.620249	0.146305	0	0	0.022102	0	0.184964	0	0.004351	0	0	0	17.718835	3.136603	0.40297	0.114161	37.03924	0	0.009822	0.219494	0.011465	17.552623	0.781873	0.351084	1.772326	0.019828	1.933111	0.118061	163.020258	28.974174	0.127908	0	13.025272	0.36282	3.976859	0	0.001554	0	0.053238	1.568863	7.535329	12.970803	50.379613
TCGA-CJ-4900-01A	0.023363	0.765424	0.161463	2.263168	22.082844	0	1.353309	0.122658	0	0	0.039329	0.004813	0.316783	0.00363	0.006775	0	0.053055	0	5.293989	2.938524	1.463965	0.189212	17.138099	0	0.010195	0.51262	0.008925	16.64701	0.307635	0.973446	0.092718	0.018998	1.208424	0.286231	164.987252	17.751634	0.156091	0.034496	10.328412	3.700611	2.808647	0	0.012097	0	0.331558	1.403527	6.610028	10.918197	31.866282
TCGA-CJ-5678-01A	0	0.257301	0.205256	3.06087	31.605816	0	0.253671	0.090215	0	0	0.016874	0	0.494228	0	0.011627	0	0	0	4.729171	2.067075	0.358914	0.04428	93.258816	0	0	0	0	16.031983	1.146408	0.777467	1.79577	0.008151	3.194501	0.126185	167.463366	15.371227	0	0	8.033731	0.19157	2.23434	0	0.004152	0	0.720742	1.173458	8.499335	8.665969	73.615212
TCGA-CJ-6033-01A	0	0.368225	0.197665	4.123521	24.767245	0	0.977154	0.051105	0	0	0.057351	0.023396	0.139985	0.014116	0.013173	0	0	0	4.882529	4.527047	0.428037	0.103121	57.718052	0.024323	0.009911	0.249177	0	16.560521	1.679082	0.62605	0.351966	0	2.940629	0.125092	662.980955	26.292911	0.052326	0	14.328755	0.348581	5.050943	0	0	0	3.158836	1.434438	8.668393	17.853872	48.971628
TCGA-CW-6087-01A	0	0.398778	0.093411	4.448167	23.612236	0	1.113691	0.080502	0	0	0	0.008845	0.105844	0	0	0	0	0	1.554869	39.814402	0.576491	0.421467	27.770112	0	0	0.056073	0	9.440718	0.577447	0.9254	0.008114	0.004364	2.551724	0.127881	105.247691	11.625828	0.138476	0.010565	14.420511	0.037297	10.289061	0	0	0.022244	0.015232	0.930009	19.358262	25.925514	37.911753
TCGA-CZ-5460-01A	0	0.736319	0.270196	2.723477	20.953408	0	1.113091	0.068845	0	0	0.086917	0.007091	0.141433	0.007131	0	0	0	0	4.776743	4.906318	0.518958	0.191481	58.167774	0	0.010014	0.647369	0.008767	36.10288	0.591385	0.478073	2.67139	0.002333	2.32966	0.180551	289.992767	32.063426	0.121596	0	17.323402	0.498379	4.496821	0	0	0.011889	0.010856	1.648113	6.88812	14.146895	52.533228
TCGA-CZ-5987-01A	0	0.519137	0.262282	2.990967	22.025757	0	0.842783	0.115279	0	0	0.021562	0.010555	0.063154	0	0.059428	0	0	0	5.974975	6.5925	0.531046	0.232615	29.517845	0.054866	0	0.615608	0	13.311651	0.925207	0.16421	2.071994	0.005208	4.164321	0.17276	107.62741	16.200524	0.094428	0	14.967938	0.734381	8.478177	0	0	0	0.072709	2.436651	8.99948	23.266951	40.958145
[truncated: 5,000 more columns]
